# Supplementary material for: Hepatic DNA methylation and expression profiles under prenatal restricted diet in three generations of female rat fetuses
Source: PLoS One. 2019 Apr 16;14(4):e0215471. doi: 10.1371/journal.pone.0215471 (PMC6467388; doi:10.1371/journal.pone.0215471)
Supplement: S1 File — (XLSX) [file pone.0215471.s001.xlsx]

## Sheet: Target-designed
S1 Table. List of 1748 genes selected for targeted NGS analysis. Sheet contains the designed targeted regions.
Chromosome	PositionFirst	PositionLast	GeneName	EnsemblGeneID	EnsemblTranscriptID	CpGCount
1	1767417	1768418	ENSRNOG00000014330	ENSRNOT00000019623	PCMT1	63
1	2627546	2628547	ENSRNOG00000016381	ENSRNOT00000022003	UST	43
1	7251548	7252549	ENSRNOG00000025587	ENSRNOT00000030329	Plagl1	0
1	21612347	21613348	ENSRNOG00000013791	ENSRNOT00000018695	ENPP3	0
1	21747460	21748461	ENSRNOG00000013994	ENSRNOT00000019519	ENPP1	110
1	24190695	24191696	ENSRNOG00000011815	ENSRNOT00000016121	SGK1	100
1	24191707	24192708	ENSRNOG00000011815	ENSRNOT00000061157	SGK1	41
1	24193366	24194367	ENSRNOG00000011815	ENSRNOT00000040736	SGK1	14
1	24302097	24303098	ENSRNOG00000011815	ENSRNOT00000083452	SGK1	26
1	31544830	31545831	ENSRNOG00000013331	ENSRNOT00000018336	SDHA	74
1	31700152	31701153	ENSRNOG00000039776	ENSRNOT00000020251	EXOC3	62
1	31701684	31702685	ENSRNOG00000039776	ENSRNOT00000077740	EXOC3	0
1	32429716	32430717	ENSRNOG00000017930	ENSRNOT00000024111	LPCAT1	96
1	36319660	36320661	ENSRNOG00000017601	ENSRNOT00000023659	SRD5A1	134
1	37506475	37507476	ENSRNOG00000032150	ENSRNOT00000047627	ADCY2	0
1	37742346	37743347	ENSRNOG00000017826	ENSRNOT00000061790	MTRR	126
1	37743296	37744297	ENSRNOG00000017826	ENSRNOT00000024041	MTRR	12
1	40528244	40529245	ENSRNOG00000019582	ENSRNOT00000026564	MTHFD1L	22
1	46329481	46330482	ENSRNOG00000016973	ENSRNOT00000046311	LDHAL6B	16
1	46835170	46836171	ENSRNOG00000017114	ENSRNOT00000066798	SYNJ2	122
1	46872210	46873211	ENSRNOG00000017114	ENSRNOT00000067661	SYNJ2	0
1	46872210	46873211	ENSRNOG00000017114	ENSRNOT00000068476	SYNJ2	0
1	47213548	47214549	ENSRNOG00000018207	ENSRNOT00000024656	DYNLT1	43
1	47971598	47972599	ENSRNOG00000019189	ENSRNOT00000033408	ACAT2	73
1	47971624	47972625	ENSRNOG00000019189	ENSRNOT00000077707	ACAT2	81
1	48175305	48176306	ENSRNOG00000014997	ENSRNOT00000021840	Igf2r	118
1	48359930	48360931	ENSRNOG00000016625	ENSRNOT00000051927	Slc22a2	0
1	48360060	48361061	ENSRNOG00000016625	ENSRNOT00000023116	Slc22a2	0
1	48432278	48433279	ENSRNOG00000022946	ENSRNOT00000037369	Slc22a3	6
1	48797430	48798431	ENSRNOG00000017731	ENSRNOT00000082958	AGPAT4	0
1	48825163	48826164	ENSRNOG00000017731	ENSRNOT00000024213	AGPAT4	42
1	48890929	48891930	ENSRNOG00000054620	ENSRNOT00000083884	PRKN	22
1	49131567	49132568	ENSRNOG00000055141	ENSRNOT00000081808	PRKN	0
1	49844346	49845347	ENSRNOG00000055547	ENSRNOT00000086127	PRKN	0
1	49844346	49845347	ENSRNOG00000055547	ENSRNOT00000090521	PRKN	0
1	49844346	49845347	ENSRNOG00000055547	ENSRNOT00000089439	PRKN	0
1	49844346	49845347	ENSRNOG00000055547	ENSRNOT00000077423	PRKN	0
1	53038028	53039029	ENSRNOG00000012415	ENSRNOT00000017282	MPC1	120
1	53359356	53360357	ENSRNOG00000013194	ENSRNOT00000017809	RPS6KA2	83
1	57554847	57555848	ENSRNOG00000021493	ENSRNOT00000066370	PRDM9	58
1	57692035	57693036	ENSRNOG00000014434	ENSRNOT00000083968	CHD1	0
1	57692182	57693183	ENSRNOG00000014434	ENSRNOT00000019358	CHD1	0
1	64174898	64175899	ENSRNOG00000060293	ENSRNOT00000091288	NDUFA3	15
1	64433435	64434436	ENSRNOG00000054371	ENSRNOT00000080032	PRKCG	32
1	65575734	65576735	ENSRNOG00000019626	ENSRNOT00000026575	SLC27A5	0
1	70003381	70004382	ENSRNOG00000015956	ENSRNOT00000055721	Usp29	0
1	70222163	70223164	ENSRNOG00000014791	ENSRNOT00000050180	Peg3	0
1	70252849	70253850	ENSRNOG00000015071	ENSRNOT00000087668	Zim1	0
1	70259240	70260241	ENSRNOG00000015071	ENSRNOT00000020416	Zim1	0
1	72660410	72661411	ENSRNOG00000038616	ENSRNOT00000033197	COX6B2	2
1	72674070	72675071	ENSRNOG00000017508	ENSRNOT00000023744	KMT5C	51
1	76516933	76517934	ENSRNOG00000047986	ENSRNOT00000064593	SULT2A1	0
1	76516933	76517934	ENSRNOG00000047986	ENSRNOT00000064593	SULT2A2	0
1	76516962	76517963	ENSRNOG00000047986	ENSRNOT00000085775	SULT2A1	0
1	76516962	76517963	ENSRNOG00000047986	ENSRNOT00000085775	SULT2A2	0
1	76614078	76615079	ENSRNOG00000047986	ENSRNOT00000041367	SULT2A2	0
1	76614078	76615079	ENSRNOG00000047986	ENSRNOT00000041367	SULT2A1	0
1	76614125	76615126	ENSRNOG00000047986	ENSRNOT00000089371	SULT2A2	0
1	76614125	76615126	ENSRNOG00000047986	ENSRNOT00000089371	SULT2A1	0
1	76722764	76723765	ENSRNOG00000047986	ENSRNOT00000052129	SULT2A2	0
1	76722764	76723765	ENSRNOG00000047986	ENSRNOT00000052129	SULT2A1	0
1	76780029	76781030	ENSRNOG00000047986	ENSRNOT00000002046	SULT2A1	0
1	76780029	76781030	ENSRNOG00000047986	ENSRNOT00000002046	SULT2A2	0
1	78851518	78852519	ENSRNOG00000016770	ENSRNOT00000022603	CALM2	147
1	80593935	80594936	ENSRNOG00000018402	ENSRNOT00000024800	APOC2	0
1	80609635	80610636	ENSRNOG00000018426	ENSRNOT00000091647	APOC1	0
1	80609720	80610721	ENSRNOG00000018426	ENSRNOT00000046169	APOC1	0
1	80615324	80616325	ENSRNOG00000018454	ENSRNOT00000091574	APOE	0
1	80615503	80616504	ENSRNOG00000018454	ENSRNOT00000041891	APOE	0
1	80616856	80617857	ENSRNOG00000018454	ENSRNOT00000080453	APOE	21
1	80629837	80630838	ENSRNOG00000018556	ENSRNOT00000025281	TOMM40	142
1	80715942	80716943	ENSRNOG00000018953	ENSRNOT00000092048	CBLC	38
1	80715945	80716946	ENSRNOG00000018953	ENSRNOT00000025829	CBLC	38
1	81881348	81882349	ENSRNOG00000020263	ENSRNOT00000027497	ATP1A3	74
1	82107882	82108883	ENSRNOG00000020417	ENSRNOT00000027677	GSK3A	149
1	82108002	82109003	ENSRNOG00000020417	ENSRNOT00000084530	GSK3A	146
1	82166162	82167163	ENSRNOG00000020481	ENSRNOT00000027774	PAFAH1B3	2
1	82266526	82267527	ENSRNOG00000020546	ENSRNOT00000027910	LIPE	0
1	83103124	83104125	ENSRNOG00000020775	ENSRNOT00000028196	CYP2B2	0
1	83103124	83104125	ENSRNOG00000020775	ENSRNOT00000047540	CYP2B2	0
1	83162278	83163279	ENSRNOG00000033164	ENSRNOT00000077725	CYP2B3	0
1	83162299	83163300	ENSRNOG00000033164	ENSRNOT00000034845	CYP2B3	0
1	83418576	83419577	ENSRNOG00000032004	ENSRNOT00000049175	CYP2B21	0
1	83510366	83511367	ENSRNOG00000031529	ENSRNOT00000041580	CYP2B12	0
1	83510397	83511398	ENSRNOG00000031529	ENSRNOT00000084936	CYP2B12	0
1	84410925	84411926	ENSRNOG00000018677	ENSRNOT00000025303	AKT2	0
1	85470030	85471031	ENSRNOG00000037638	ENSRNOT00000057096	TIMM50	100
1	85471084	85472085	ENSRNOG00000037638	ENSRNOT00000093657	TIMM50	22
1	85471261	85472262	ENSRNOG00000037638	ENSRNOT00000093205	TIMM50	16
1	86948117	86949118	ENSRNOG00000020102	ENSRNOT00000084839	SIRT2	96
1	86948612	86949613	ENSRNOG00000020102	ENSRNOT00000064153	SIRT2	77
1	89041975	89042976	ENSRNOG00000055525	ENSRNOT00000080842	KMT2B	120
1	89084658	89085659	ENSRNOG00000024309	ENSRNOT00000032026	COX6B1	26
1	89161838	89162839	ENSRNOG00000020985	ENSRNOT00000028508	ATP4A	0
1	89189927	89190928	ENSRNOG00000021009	ENSRNOT00000067813	GAPDHS	0
1	89194401	89195402	ENSRNOG00000021009	ENSRNOT00000028518	GAPDHS	0
1	90091086	90092087	ENSRNOG00000023150	ENSRNOT00000032613	GPI	71
1	90728473	90729474	ENSRNOG00000032733	ENSRNOT00000047207	RGD1560088	28
1	94494779	94495780	ENSRNOG00000014786	ENSRNOT00000020014	CCNE1	200
1	98486775	98487776	ENSRNOG00000017851	ENSRNOT00000024083	ETFB	86
1	100829263	100830264	ENSRNOG00000020148	ENSRNOT00000027320	IL4I1	0
1	100831523	100832524	ENSRNOG00000020148	ENSRNOT00000056364	IL4I1	0
1	100844762	100845763	ENSRNOG00000020289	ENSRNOT00000027478	AKT1S1	73
1	100969359	100970360	ENSRNOG00000026163	ENSRNOT00000035908	CPT1C	12
1	100980139	100981140	ENSRNOG00000026109	ENSRNOT00000064272	PRMT1	102
1	101426394	101427395	ENSRNOG00000020812	ENSRNOT00000028271	GYS1	87
1	101476666	101477667	ENSRNOG00000020883	ENSRNOT00000028334	DHDH	26
1	101598217	101599218	ENSRNOG00000020995	ENSRNOT00000028494	FUT1	24
1	101651467	101652468	ENSRNOG00000021011	ENSRNOT00000028519	FUT2	24
1	101664235	101665236	ENSRNOG00000021014	ENSRNOT00000028522	SEC1	18
1	101697076	101698077	ENSRNOG00000021032	ENSRNOT00000028549	SPHK2	28
1	101741240	101742241	ENSRNOG00000021046	ENSRNOT00000028570	SULT2B1	34
1	101773307	101774308	ENSRNOG00000021046	ENSRNOT00000067430	SULT2B1	28
1	102780180	102781181	ENSRNOG00000055531	ENSRNOT00000080132	SAA4	18
1	102826764	102827765	ENSRNOG00000055531	ENSRNOT00000078692	SAA4	0
1	102844882	102845883	ENSRNOG00000055531	ENSRNOT00000082289	SAA4	1
1	102849229	102850230	ENSRNOG00000055531	ENSRNOT00000086856	SAA4	135
1	102899485	102900486	ENSRNOG00000013009	ENSRNOT00000017468	LDHA	76
1	102914390	102915391	ENSRNOG00000013103	ENSRNOT00000017851	LDHC	1
1	102914854	102915855	ENSRNOG00000013103	ENSRNOT00000079440	LDHC	0
1	102914854	102915855	ENSRNOG00000013103	ENSRNOT00000088892	LDHC	0
1	102914854	102915855	ENSRNOG00000013103	ENSRNOT00000092180	LDHC	0
1	102914854	102915855	ENSRNOG00000013103	ENSRNOT00000090520	LDHC	0
1	102914854	102915855	ENSRNOG00000013103	ENSRNOT00000083079	LDHC	0
1	102914854	102915855	ENSRNOG00000013103	ENSRNOT00000082718	LDHC	0
1	105112794	105113795	ENSRNOG00000014829	ENSRNOT00000020853	PRMT3	98
1	105112857	105113858	ENSRNOG00000014829	ENSRNOT00000079655	PRMT3	117
1	112436593	112437594	ENSRNOG00000014862	ENSRNOT00000019971	Gabrg3	0
1	112811735	112812736	ENSRNOG00000014862	ENSRNOT00000093339	Gabrg3	85
1	112946961	112947962	ENSRNOG00000010803	ENSRNOT00000014573	Gabra5	144
1	112946972	112947973	ENSRNOG00000010803	ENSRNOT00000083894	Gabra5	140
1	112947198	112948199	ENSRNOG00000010803	ENSRNOT00000093306	Gabra5	76
1	112947250	112948251	ENSRNOG00000010803	ENSRNOT00000093259	Gabra5	62
1	112975969	112976970	ENSRNOG00000060599	ENSRNOT00000079348	Gabrb3	0
1	113032297	113033298	ENSRNOG00000060599	ENSRNOT00000082310	Gabrb3	23
1	113033426	113034427	ENSRNOG00000060599	ENSRNOT00000081831	Gabrb3	19
1	113033465	113034466	ENSRNOG00000060599	ENSRNOT00000077877	Gabrb3	19
1	113033465	113034466	ENSRNOG00000060599	ENSRNOT00000077594	Gabrb3	19
1	115974523	115975524	ENSRNOG00000056228	ENSRNOT00000080907	Atp10a	2
1	116587014	116588015	ENSRNOG00000015734	ENSRNOT00000021366	Ube3a	88
1	116603749	116604750	ENSRNOG00000015734	ENSRNOT00000083587	Ube3a	0
1	122980954	122981955	ENSRNOG00000010146	ENSRNOT00000013468	Ndn	48
1	123014945	123015946	ENSRNOG00000010158	ENSRNOT00000013483	Magel2	34
1	123064441	123065442	ENSRNOG00000010172	ENSRNOT00000013551	Mkrn3	37
1	123100263	123101264	ENSRNOG00000024429	ENSRNOT00000031973	Peg12	32
1	125228668	125229669	ENSRNOG00000016327	ENSRNOT00000021884	MCEE	67
1	127009787	127010788	ENSRNOG00000012698	ENSRNOT00000016939	CHSY1	87
1	127337681	127338682	ENSRNOG00000052070	ENSRNOT00000085158	ALDH1A3	121
1	141821115	141822116	ENSRNOG00000047565	ENSRNOT00000071574	ECHS1	0
1	141893473	141894474	ENSRNOG00000013949	ENSRNOT00000019059	IDH2	91
1	141893504	141894505	ENSRNOG00000013949	ENSRNOT00000085988	IDH2	91
1	142163806	142164807	ENSRNOG00000012055	ENSRNOT00000078982	MAN2A2	180
1	142164062	142165063	ENSRNOG00000012055	ENSRNOT00000016281	MAN2A2	142
1	147271805	147272806	ENSRNOG00000056733	ENSRNOT00000086862	CYP2C79	0
1	147575924	147576925	ENSRNOG00000046080	ENSRNOT00000030039	CYP2C7	0
1	150395214	150396215	ENSRNOG00000013770	ENSRNOT00000018592	FOLH1	14
1	153860768	153861769	ENSRNOG00000017311	ENSRNOT00000023329	ME3	6
1	153861147	153862148	ENSRNOG00000017311	ENSRNOT00000087067	ME3	62
1	154216139	154217140	ENSRNOG00000017509	ENSRNOT00000024082	EED	59
1	162341250	162342251	ENSRNOG00000012292	ENSRNOT00000016478	ALG8	38
1	162369000	162370001	ENSRNOG00000012383	ENSRNOT00000016509	NDUFC2	54
1	163148747	163149748	ENSRNOG00000014471	ENSRNOT00000046850	B3GNT6	0
1	163263405	163264406	ENSRNOG00000036866	ENSRNOT00000019987	ACER3	71
1	164142005	164143006	ENSRNOG00000016573	ENSRNOT00000081669	DGAT2	0
1	164143617	164144618	ENSRNOG00000016573	ENSRNOT00000022557	DGAT2	63
1	164814450	164815451	ENSRNOG00000018106	ENSRNOT00000024420	NEU3	23
1	165237046	165238047	ENSRNOG00000017079	ENSRNOT00000022963	PGM2L1	90
1	166911493	166912494	ENSRNOG00000019730	ENSRNOT00000066915	INPPL1	100
1	166912323	166913324	ENSRNOG00000019730	ENSRNOT00000092952	INPPL1	90
1	166919101	166920102	ENSRNOG00000019890	ENSRNOT00000026925	FOLR2	0
1	166939340	166940341	ENSRNOG00000019902	ENSRNOT00000079675	FOLR1	0
1	166943391	166944392	ENSRNOG00000019902	ENSRNOT00000026962	FOLR1	0
1	166990673	166991674	ENSRNOG00000020016	ENSRNOT00000027150	LAMTOR1	63
1	170382881	170383882	ENSRNOG00000017977	ENSRNOT00000024224	SMPD1	0
1	170470437	170471438	ENSRNOG00000050846	ENSRNOT00000076961	TIMM10B	86
1	170470464	170471465	ENSRNOG00000050846	ENSRNOT00000075892	TIMM10B	87
1	170470473	170471474	ENSRNOG00000050846	ENSRNOT00000075597	TIMM10B	87
1	170470477	170471478	ENSRNOG00000050846	ENSRNOT00000076631	TIMM10B	87
1	171979556	171980557	ENSRNOG00000019751	ENSRNOT00000079844	CYB5R2	30
1	171979732	171980733	ENSRNOG00000019751	ENSRNOT00000026744	CYB5R2	30
1	175585296	175586297	ENSRNOG00000018262	ENSRNOT00000024933	Ampd3	1
1	176607265	176608266	ENSRNOG00000017021	ENSRNOT00000022984	GALNT18	34
1	183892040	183893041	ENSRNOG00000011417	ENSRNOT00000015498	PDE3B	126
1	184105999	184107000	ENSRNOG00000011367	ENSRNOT00000067609	CYP2R1	46
1	185210121	185211122	ENSRNOG00000020479	ENSRNOT00000055120	PIK3C2A	109
1	187148652	187149653	ENSRNOG00000056658	ENSRNOT00000082738	XYLT1	0
1	188406931	188407932	ENSRNOG00000050445	ENSRNOT00000073233	GDE1	52
1	189232340	189233341	ENSRNOG00000031211	ENSRNOT00000049380	ACSM5	0
1	189240792	189241793	ENSRNOG00000031211	ENSRNOT00000046025	ACSM5	0
1	189289156	189290157	ENSRNOG00000042084	ENSRNOT00000020587	ACSM1	0
1	189289156	189290157	ENSRNOG00000042084	ENSRNOT00000020587	ACSM2	0
1	189327445	189328446	ENSRNOG00000042084	ENSRNOT00000084260	ACSM1	0
1	189327445	189328446	ENSRNOG00000042084	ENSRNOT00000084260	ACSM2	0
1	189359052	189360053	ENSRNOG00000042084	ENSRNOT00000055083	ACSM2	0
1	189359052	189360053	ENSRNOG00000042084	ENSRNOT00000055083	ACSM1	0
1	189363487	189364488	ENSRNOG00000042084	ENSRNOT00000080338	ACSM1	0
1	189363487	189364488	ENSRNOG00000042084	ENSRNOT00000080338	ACSM2	0
1	189431803	189432804	ENSRNOG00000014726	ENSRNOT00000034610	ACSM4	0
1	189513752	189514753	ENSRNOG00000032246	ENSRNOT00000020039	ACSM3	0
1	190554376	190555377	ENSRNOG00000036742	ENSRNOT00000021514	UQCRC2	58
1	190779435	190780436	ENSRNOG00000016448	ENSRNOT00000022726	EEF2K	84
1	191344178	191345179	ENSRNOG00000017659	ENSRNOT00000023773	HS3ST2	144
1	192057411	192058412	ENSRNOG00000018129	ENSRNOT00000024471	NDUFAB1	74
1	192087871	192088872	ENSRNOG00000018048	ENSRNOT00000024367	DCTN5	94
1	192233109	192234110	ENSRNOG00000012061	ENSRNOT00000016418	PRKCB	140
1	192233109	192234110	ENSRNOG00000012061	ENSRNOT00000016442	PRKCB	140
1	192378742	192379743	ENSRNOG00000012061	ENSRNOT00000078705	PRKCB	0
1	195096259	195097260	ENSRNOG00000059764	ENSRNOT00000077253	Snrpn	40
1	195096493	195097494	ENSRNOG00000054391	ENSRNOT00000088874	Snurf	20
1	196838520	196839521	ENSRNOG00000015180	ENSRNOT00000020388	KDM8	63
1	197884830	197885831	ENSRNOG00000049181	ENSRNOT00000071241	SH2B1	0
1	197886558	197887559	ENSRNOG00000049181	ENSRNOT00000074274	SH2B1	112
1	198066265	198067266	ENSRNOG00000019245	ENSRNOT00000084824	SGF29	54
1	198088645	198089646	ENSRNOG00000019245	ENSRNOT00000026146	SGF29	0
1	198191972	198192973	ENSRNOG00000053583	ENSRNOT00000087625	MAPK3	44
1	198232143	198233144	ENSRNOG00000052802	ENSRNOT00000080988	ALDOA	96
1	198233014	198234015	ENSRNOG00000052802	ENSRNOT00000087928	ALDOA	3
1	198233387	198234388	ENSRNOG00000052802	ENSRNOT00000088473	ALDOA	0
1	198408559	198409560	ENSRNOG00000024144	ENSRNOT00000013691	CDIPT	76
1	198408627	198409628	ENSRNOG00000024144	ENSRNOT00000091295	CDIPT	88
1	198450487	198451488	ENSRNOG00000020217	ENSRNOT00000027392	PAGR1	47
1	199018488	199019489	ENSRNOG00000018725	ENSRNOT00000087142	PHKG2	2
1	199018716	199019717	ENSRNOG00000018725	ENSRNOT00000025419	PHKG2	2
1	199247669	199248670	ENSRNOG00000019080	ENSRNOT00000025933	HSD3B7	0
1	199359844	199360845	ENSRNOG00000019585	ENSRNOT00000026527	KAT8	72
1	199624582	199625583	ENSRNOG00000019851	ENSRNOT00000026908	COX6A2	0
1	201980556	201981557	ENSRNOG00000020624	ENSRNOT00000027999	ACADSB	121
1	204275602	204276603	ENSRNOG00000016267	ENSRNOT00000066711	CHST15	0
1	204322343	204323344	ENSRNOG00000016267	ENSRNOT00000022157	CHST15	13
1	204617051	204618052	ENSRNOG00000017097	ENSRNOT00000022971	LHPP	65
1	211264960	211265961	ENSRNOG00000017243	ENSRNOT00000080041	BNIP3	108
1	211265081	211266082	ENSRNOG00000017243	ENSRNOT00000023477	BNIP3	90
1	211731912	211732913	ENSRNOG00000017635	ENSRNOT00000054890	INPP5A	185
1	212577649	212578650	ENSRNOG00000018838	ENSRNOT00000064501	PAOX	0
1	213511073	213512074	ENSRNOG00000012458	ENSRNOT00000078080	CYP2E1	0
1	213511091	213512092	ENSRNOG00000012458	ENSRNOT00000016883	CYP2E1	0
1	213635345	213636346	ENSRNOG00000013828	ENSRNOT00000018861	SIRT3	125
1	213650046	213651047	ENSRNOG00000014656	ENSRNOT00000019679	COX8B	0
1	214122243	214123244	ENSRNOG00000015912	ENSRNOT00000021925	PTDSS2	80
1	214181485	214182486	ENSRNOG00000016611	ENSRNOT00000022363	HRAS	160
1	214181485	214182486	ENSRNOG00000016611	ENSRNOT00000079464	HRAS	160
1	214374714	214375715	ENSRNOG00000018367	ENSRNOT00000024863	TALDO1	82
1	215834503	215835504	ENSRNOG00000020369	ENSRNOT00000073850	Igf2	0
1	215836440	215837441	ENSRNOG00000020369	ENSRNOT00000080246	Igf2	100
1	215838008	215839009	ENSRNOG00000020369	ENSRNOT00000050760	Igf2	80
1	215846710	215847711	ENSRNOG00000020369	ENSRNOT00000089171	Igf2	0
1	215857833	215858834	ENSRNOG00000020405	ENSRNOT00000027656	Ins2	0
1	215857833	215858834	ENSRNOG00000020405	ENSRNOT00000027656	INS2	0
1	216080086	216081087	ENSRNOG00000020410	ENSRNOT00000027682	Th	0
1	216156208	216157209	ENSRNOG00000020434	ENSRNOT00000027688	Ascl2	42
1	216191085	216192086	ENSRNOG00000026039	ENSRNOT00000054863	Tspan32	0
1	216236896	216237897	ENSRNOG00000020451	ENSRNOT00000027760	Cd81	64
1	216254178	216255179	ENSRNOG00000032677	ENSRNOT00000046669	Tssc4	99
1	216274729	216275730	ENSRNOG00000020484	ENSRNOT00000040850	Trpm5	0
1	216292286	216293287	ENSRNOG00000020532	ENSRNOT00000027875	Kcnq1	82
1	216292308	216293309	ENSRNOG00000020532	ENSRNOT00000087153	Kcnq1	90
1	216294209	216295210	ENSRNOG00000020532	ENSRNOT00000076526	Kcnq1	0
1	216371023	216372024	ENSRNOG00000020532	ENSRNOT00000076661	Kcnq1	0
1	216380778	216381779	ENSRNOG00000020532	ENSRNOT00000075927	Kcnq1	0
1	216663519	216664520	ENSRNOG00000059500	ENSRNOT00000078944	Cdkn1c	87
1	216663520	216664521	ENSRNOG00000059500	ENSRNOT00000077409	Cdkn1c	87
1	216676572	216677573	ENSRNOG00000020562	ENSRNOT00000027925	Slc22a18	0
1	216703333	216704334	ENSRNOG00000020614	ENSRNOT00000027972	Phlda2	93
1	216743865	216744866	ENSRNOG00000020615	ENSRNOT00000087961	Nap1l4	0
1	216750643	216751644	ENSRNOG00000020615	ENSRNOT00000054862	Nap1l4	86
1	216828380	216829381	ENSRNOG00000043486	ENSRNOT00000066943	Tnfrsf26	0
1	216828450	216829451	ENSRNOG00000043486	ENSRNOT00000088856	Tnfrsf26	0
1	216918768	216919769	ENSRNOG00000020713	ENSRNOT00000079454	Osbpl5	47
1	216920424	216921425	ENSRNOG00000020713	ENSRNOT00000028119	Osbpl5	0
1	217018115	217019116	ENSRNOG00000020776	ENSRNOT00000028195	Dhcr7	58
1	217018115	217019116	ENSRNOG00000020776	ENSRNOT00000028195	DHCR7	58
1	217018250	217019251	ENSRNOG00000020776	ENSRNOT00000078979	Dhcr7	65
1	217018250	217019251	ENSRNOG00000020776	ENSRNOT00000078979	DHCR7	65
1	217844756	217845757	ENSRNOG00000020865	ENSRNOT00000090653	Ano1	104
1	217902272	217903273	ENSRNOG00000020865	ENSRNOT00000028329	Ano1	29
1	218568709	218569710	ENSRNOG00000014254	ENSRNOT00000019652	CPT1A	22
1	219000043	219001044	ENSRNOG00000016790	ENSRNOT00000022486	KMT5B	51
1	219076970	219077971	ENSRNOG00000016791	ENSRNOT00000022824	CHKA	147
1	219077228	219078229	ENSRNOG00000016791	ENSRNOT00000023020	CHKA	188
1	219139248	219140249	ENSRNOG00000017220	ENSRNOT00000023425	TCIRG1	46
1	219139263	219140264	ENSRNOG00000017220	ENSRNOT00000089107	TCIRG1	43
1	219144409	219145410	ENSRNOG00000017446	ENSRNOT00000023526	NDUFS8	66
1	219167976	219168977	ENSRNOG00000017512	ENSRNOT00000023789	ALDH3B1	0
1	219186659	219187660	ENSRNOG00000017512	ENSRNOT00000085312	ALDH3B1	0
1	219259247	219260248	ENSRNOG00000018117	ENSRNOT00000024517	NDUFV1	62
1	219412615	219413616	ENSRNOG00000021689	ENSRNOT00000083204	RPS6KB2	70
1	219412687	219413688	ENSRNOG00000021689	ENSRNOT00000029580	RPS6KB2	68
1	219439152	219440153	ENSRNOG00000018708	ENSRNOT00000025282	PPP1CA	80
1	219439391	219440392	ENSRNOG00000018708	ENSRNOT00000091680	PPP1CA	116
1	219640093	219641094	ENSRNOG00000019145	ENSRNOT00000054850	KDM2A	141
1	219758382	219759383	ENSRNOG00000019372	ENSRNOT00000026316	PC	122
1	219763200	219764201	ENSRNOG00000019372	ENSRNOT00000082388	PC	0
1	219832498	219833499	ENSRNOG00000019372	ENSRNOT00000087432	PC	0
1	220415217	220416218	ENSRNOG00000020110	ENSRNOT00000027233	B4GAT1	0
1	220974396	220975397	ENSRNOG00000061012	ENSRNOT00000088799	KAT5	0
1	221431512	221432513	ENSRNOG00000020989	ENSRNOT00000028485	TM7SF2	0
1	221703692	221704693	ENSRNOG00000021054	ENSRNOT00000028592	MEN1	30
1	221755485	221756486	ENSRNOG00000021090	ENSRNOT00000028636	PYGM	6
1	222197733	222198734	ENSRNOG00000021147	ENSRNOT00000028712	BAD	130
1	222224709	222225710	ENSRNOG00000021150	ENSRNOT00000028720	PLCB3	83
1	222242443	222243444	ENSRNOG00000021156	ENSRNOT00000050891	VEGFB	43
1	222468695	222469696	ENSRNOG00000021177	ENSRNOT00000028754	COX8A	64
1	225095797	225096798	ENSRNOG00000019724	ENSRNOT00000035650	GANAB	77
1	225119260	225120261	ENSRNOG00000019804	ENSRNOT00000026875	B3GAT3	54
1	226152323	226153324	ENSRNOG00000020440	ENSRNOT00000027756	FADS2	101
1	226233273	226234274	ENSRNOG00000020480	ENSRNOT00000027834	FADS1	91
1	226657207	226658208	ENSRNOG00000020704	ENSRNOT00000028102	TKFC	104
1	236579233	236580234	ENSRNOG00000050534	ENSRNOT00000074939	GCNT1	0
1	237909811	237910812	ENSRNOG00000017469	ENSRNOT00000023664	ANXA1	0
1	238221720	238222721	ENSRNOG00000017619	ENSRNOT00000024000	ALDH1A1	0
1	240601543	240602544	ENSRNOG00000017878	ENSRNOT00000024093	ALDH1A7	0
1	242440684	242441685	ENSRNOG00000015232	ENSRNOT00000076537	PIP5K1B	156
1	242441046	242442047	ENSRNOG00000015232	ENSRNOT00000068645	PIP5K1B	92
1	244615020	244616021	ENSRNOG00000011931	ENSRNOT00000080124	SMARCA2	58
1	244629576	244630577	ENSRNOG00000011931	ENSRNOT00000016740	SMARCA2	0
1	246785159	246786160	ENSRNOG00000014768	ENSRNOT00000019816	Glis3	0
1	247397797	247398798	ENSRNOG00000059968	ENSRNOT00000087011	JAK2	239
1	248227695	248228696	ENSRNOG00000011308	ENSRNOT00000015406	UHRF2	137
1	248376549	248377550	ENSRNOG00000011599	ENSRNOT00000089073	GLDC	0
1	248376892	248377893	ENSRNOG00000011599	ENSRNOT00000067612	GLDC	0
1	248402179	248403180	ENSRNOG00000033038	ENSRNOT00000043517	CHCHD4	24
1	250626643	250627644	ENSRNOG00000012196	ENSRNOT00000077135	ASAH2	0
1	250630476	250631477	ENSRNOG00000012196	ENSRNOT00000016688	ASAH2	0
1	250726878	250727879	ENSRNOG00000012536	ENSRNOT00000079942	SGMS1	0
1	250727017	250728018	ENSRNOG00000012536	ENSRNOT00000087588	SGMS1	0
1	250773904	250774905	ENSRNOG00000012536	ENSRNOT00000079227	SGMS1	22
1	250951496	250952497	ENSRNOG00000012536	ENSRNOT00000054761	SGMS1	38
1	251044639	251045640	ENSRNOG00000011287	ENSRNOT00000015017	MINPP1	117
1	251420795	251421796	ENSRNOG00000020723	ENSRNOT00000028143	PTEN	103
1	252283663	252284664	ENSRNOG00000019448	ENSRNOT00000027969	LIPF	0
1	252808179	252809180	ENSRNOG00000019141	ENSRNOT00000025856	CH25H	52
1	252849555	252850556	ENSRNOG00000019077	ENSRNOT00000025845	LIPA	10
1	252849703	252850704	ENSRNOG00000019077	ENSRNOT00000078279	LIPA	0
1	253185332	253186333	ENSRNOG00000018944	ENSRNOT00000067822	PANK1	98
1	254973988	254974989	ENSRNOG00000018532	ENSRNOT00000025020	PCGF5	93
1	255039625	255040626	ENSRNOG00000018532	ENSRNOT00000092151	PCGF5	187
1	255376632	255377633	ENSRNOG00000018494	ENSRNOT00000024941	PPP1R3C	92
1	256225378	256226379	ENSRNOG00000036601	ENSRNOT00000054748	EXOC6	71
1	257156463	257157464	ENSRNOG00000014276	ENSRNOT00000067149	PLCE1	90
1	257156511	257157512	ENSRNOG00000014276	ENSRNOT00000079219	PLCE1	96
1	257969544	257970545	ENSRNOG00000052810	ENSRNOT00000088853	CYP2C11	0
1	258766680	258767681	ENSRNOG00000047945	ENSRNOT00000015801	CYP2C12	0
1	258875371	258876372	ENSRNOG00000049464	ENSRNOT00000093005	CYP2C13	0
1	258876844	258877845	ENSRNOG00000049464	ENSRNOT00000071633	CYP2C13	0
1	259287483	259288484	ENSRNOG00000021924	ENSRNOT00000054724	CYP2C22	0
1	259484368	259485369	ENSRNOG00000015658	ENSRNOT00000021226	SORBS1	0
1	259484368	259485369	ENSRNOG00000015658	ENSRNOT00000021289	SORBS1	0
1	259484368	259485369	ENSRNOG00000015658	ENSRNOT00000021347	SORBS1	0
1	259484368	259485369	ENSRNOG00000015658	ENSRNOT00000021114	SORBS1	0
1	259484368	259485369	ENSRNOG00000015658	ENSRNOT00000021229	SORBS1	0
1	261157460	261158461	ENSRNOG00000050585	ENSRNOT00000071965	PGAM1	75
1	261336793	261337794	ENSRNOG00000014675	ENSRNOT00000019874	PI4K2A	122
1	262047131	262048132	ENSRNOG00000043120	ENSRNOT00000067274	HPSE2	0
1	263269561	263270562	ENSRNOG00000016356	ENSRNOT00000022309	GOT1	89
1	263511304	263512305	ENSRNOG00000017230	ENSRNOT00000023215	COX15	103
1	263802949	263803950	ENSRNOG00000013291	ENSRNOT00000017840	CYP2C23	0
1	264058573	264059574	ENSRNOG00000046005	ENSRNOT00000075397	SCD2	20
1	264093279	264094280	ENSRNOG00000032554	ENSRNOT00000047602	SCD4	18
1	264093279	264094280	ENSRNOG00000032554	ENSRNOT00000017834	SCD4	18
1	264172528	264173529	ENSRNOG00000013552	ENSRNOT00000018447	SCD	37
1	264303561	264304562	ENSRNOG00000014078	ENSRNOT00000019039	NDUFB8	51
1	265542075	265543076	ENSRNOG00000017822	ENSRNOT00000065172	MGEA5	0
1	266142337	266143338	ENSRNOG00000019725	ENSRNOT00000026792	ACTR1A	38
1	266428038	266429039	ENSRNOG00000020035	ENSRNOT00000027160	CYP17A1	4
1	266482057	266483058	ENSRNOG00000020081	ENSRNOT00000027223	AS3MT	28
1	266830775	266831776	ENSRNOG00000020250	ENSRNOT00000027450	PCGF6	74
1	272798983	272799984	ENSRNOG00000012052	ENSRNOT00000016052	INS1	0
1	272798983	272799984	ENSRNOG00000012052	ENSRNOT00000016052	Ins1	0
1	274624423	274625424	ENSRNOG00000014779	ENSRNOT00000020155	PDCD4	54
1	275876128	275877129	ENSRNOG00000015124	ENSRNOT00000047903	GPAM	0
1	275882243	275883244	ENSRNOG00000015124	ENSRNOT00000083215	GPAM	0
1	275906485	275907486	ENSRNOG00000015124	ENSRNOT00000092170	GPAM	0
1	276239902	276240903	ENSRNOG00000016265	ENSRNOT00000022126	ACSL5	0
1	278556991	278557992	ENSRNOG00000017406	ENSRNOT00000023414	ATRNL1	20
1	279797386	279798387	ENSRNOG00000017725	ENSRNOT00000024065	PNLIP	2
1	279866233	279867234	ENSRNOG00000017908	ENSRNOT00000024164	PNLIPRP1	0
1	279896172	279897173	ENSRNOG00000017982	ENSRNOT00000068119	PNLIPRP2	0
2	13696225	13697226	ENSRNOG00000029185	ENSRNOT00000046251	RASA1	161
2	14701702	14702703	ENSRNOG00000030237	ENSRNOT00000051895	COX7C	40
2	20856401	20857402	ENSRNOG00000061414	ENSRNOT00000078919	ACOT12	5
2	21930692	21931693	ENSRNOG00000013521	ENSRNOT00000018259	DHFR	39
2	23255957	23256958	ENSRNOG00000011200	ENSRNOT00000015336	BHMT	20
2	23288573	23289574	ENSRNOG00000023588	ENSRNOT00000090666	DMGDH	90
2	23288590	23289591	ENSRNOG00000023588	ENSRNOT00000032783	DMGDH	90
2	23384382	23385383	ENSRNOG00000011150	ENSRNOT00000014860	ARSB	0
2	26239584	26240585	ENSRNOG00000018054	ENSRNOT00000024292	F2RL2	0
2	27500453	27501454	ENSRNOG00000016122	ENSRNOT00000022055	HMGCR	121
2	28002985	28003986	ENSRNOG00000025274	ENSRNOT00000048554	HEXB	80
2	31753327	31754328	ENSRNOG00000018903	ENSRNOT00000075057	PIK3R1	12
2	31826666	31827667	ENSRNOG00000018903	ENSRNOT00000025687	PIK3R1	98
2	42726008	42727009	ENSRNOG00000026928	ENSRNOT00000036860	RGD1560402	0
2	44663323	44664324	ENSRNOG00000009980	ENSRNOT00000066098	PLPP1	82
2	44906829	44907830	ENSRNOG00000010461	ENSRNOT00000013979	GPX8	0
2	46476002	46477003	ENSRNOG00000011383	ENSRNOT00000015217	NDUFS4	28
2	46980175	46981176	ENSRNOG00000056325	ENSRNOT00000083668	MOCS2	68
2	46980209	46981210	ENSRNOG00000056325	ENSRNOT00000082990	MOCS2	68
2	52430800	52431801	ENSRNOG00000016552	ENSRNOT00000023554	HMGCS1	0
2	53858936	53859937	ENSRNOG00000043094	ENSRNOT00000065313	OXCT1	70
2	54856887	54857888	ENSRNOG00000012799	ENSRNOT00000017626	PRKAA1	95
2	56051842	56052843	ENSRNOG00000011341	ENSRNOT00000029565	RICTOR	0
2	60948455	60949456	ENSRNOG00000018662	ENSRNOT00000025323	AMACR	40
2	60948482	60949483	ENSRNOG00000018662	ENSRNOT00000040701	AMACR	50
2	91496890	91497891	ENSRNOG00000011107	ENSRNOT00000015185	PCSK1	17
2	93674402	93675403	ENSRNOG00000010482	ENSRNOT00000014274	IMPA1	61
2	102838544	102839545	ENSRNOG00000009730	ENSRNOT00000082084	CYP7B1	0
2	102871056	102872057	ENSRNOG00000009730	ENSRNOT00000013116	CYP7B1	17
2	104955606	104956607	ENSRNOG00000011146	ENSRNOT00000014837	GYG1	0
2	104957833	104958834	ENSRNOG00000011146	ENSRNOT00000080699	GYG1	79
2	113066084	113067085	ENSRNOG00000024119	ENSRNOT00000034960	GHSR	91
2	113651547	113652548	ENSRNOG00000028156	ENSRNOT00000039296	PLD1	71
2	113695353	113696354	ENSRNOG00000028156	ENSRNOT00000039308	PLD1	0
2	113695458	113696459	ENSRNOG00000028156	ENSRNOT00000091545	PLD1	0
2	114412609	114413610	ENSRNOG00000011875	ENSRNOT00000015866	SLC2A2	0
2	114422732	114423733	ENSRNOG00000011875	ENSRNOT00000091221	SLC2A2	0
2	116002360	116003361	ENSRNOG00000009652	ENSRNOT00000012924	PRKCI	121
2	116027980	116028981	ENSRNOG00000009491	ENSRNOT00000089477	PHC3	14
2	116031654	116032655	ENSRNOG00000009491	ENSRNOT00000066495	PHC3	0
2	118830549	118831550	ENSRNOG00000056371	ENSRNOT00000083720	PIK3CA	0
2	118928937	118929938	ENSRNOG00000011057	ENSRNOT00000065144	MFN1	0
2	118931408	118932409	ENSRNOG00000011057	ENSRNOT00000077170	MFN1	0
2	119138916	119139917	ENSRNOG00000011949	ENSRNOT00000016051	NDUFB5	90
2	120503329	120504330	ENSRNOG00000049819	ENSRNOT00000071944	DNAJC19	60
2	122781259	122782260	ENSRNOG00000014178	ENSRNOT00000019108	ACAD9	55
2	122781330	122782331	ENSRNOG00000014178	ENSRNOT00000089353	ACAD9	62
2	140618204	140619205	ENSRNOG00000013045	ENSRNOT00000017736	SETD7	124
2	141450433	141451434	ENSRNOG00000013397	ENSRNOT00000018244	FOXO1	223
2	143931938	143932939	ENSRNOG00000058694	ENSRNOT00000088575	ALG5	187
2	148261309	148262310	ENSRNOG00000032715	ENSRNOT00000046641	LOC100909949	3
2	154542356	154543357	ENSRNOG00000010023	ENSRNOT00000013392	SLC33A1	124
2	154542718	154543719	ENSRNOG00000010023	ENSRNOT00000076880	SLC33A1	62
2	166255101	166256102	ENSRNOG00000012019	ENSRNOT00000016012	B3GALNT1	112
2	170300207	170301208	ENSRNOG00000031067	ENSRNOT00000046681	SI	0
2	170301147	170302148	ENSRNOG00000031067	ENSRNOT00000088131	SI	0
2	178296971	178297972	ENSRNOG00000027833	ENSRNOT00000038543	FNIP2	0
2	178334699	178335700	ENSRNOG00000027833	ENSRNOT00000090152	FNIP2	128
2	178389407	178390408	ENSRNOG00000009538	ENSRNOT00000013262	ETFDH	115
2	187912063	187913064	ENSRNOG00000019908	ENSRNOT00000093121	LAMTOR2	0
2	187912671	187913672	ENSRNOG00000019908	ENSRNOT00000092924	LAMTOR2	0
2	187914548	187915549	ENSRNOG00000019908	ENSRNOT00000093086	LAMTOR2	86
2	187914704	187915705	ENSRNOG00000019908	ENSRNOT00000026974	LAMTOR2	95
2	187915395	187916396	ENSRNOG00000019908	ENSRNOT00000093008	LAMTOR2	64
2	188252419	188253420	ENSRNOG00000020386	ENSRNOT00000027629	ASH1L	88
2	188252577	188253578	ENSRNOG00000020386	ENSRNOT00000085690	ASH1L	63
2	188412128	188413129	ENSRNOG00000043377	ENSRNOT00000033917	FDPS	39
2	188412161	188413162	ENSRNOG00000043377	ENSRNOT00000080185	FDPS	43
2	188413018	188414019	ENSRNOG00000043377	ENSRNOT00000065065	FDPS	42
2	188448409	188449410	ENSRNOG00000020420	ENSRNOT00000027700	PKLR	0
2	188448917	188449918	ENSRNOG00000020420	ENSRNOT00000065791	PKLR	0
2	188515781	188516782	ENSRNOG00000049281	ENSRNOT00000074727	GBA	0
2	188527926	188528927	ENSRNOG00000042977	ENSRNOT00000064715	MTX1	72
2	188527994	188528995	ENSRNOG00000042977	ENSRNOT00000086683	MTX1	60
2	188582863	188583864	ENSRNOG00000029077	ENSRNOT00000045477	DPM3	26
2	188744702	188745703	ENSRNOG00000020657	ENSRNOT00000056652	SHC1	90
2	188747558	188748559	ENSRNOG00000020657	ENSRNOT00000028038	SHC1	0
2	188783421	188784422	ENSRNOG00000020696	ENSRNOT00000028095	PMVK	43
2	195678647	195679648	ENSRNOG00000020863	ENSRNOT00000075569	OAZ3	0
2	195678647	195679648	ENSRNOG00000020863	ENSRNOT00000028303	OAZ3	0
2	196138954	196139955	ENSRNOG00000021024	ENSRNOT00000040501	PI4KB	32
2	196144583	196145584	ENSRNOG00000021024	ENSRNOT00000080966	PI4KB	0
2	196270625	196271626	ENSRNOG00000021068	ENSRNOT00000028609	PIP5K1A	39
2	196526685	196527686	ENSRNOG00000021143	ENSRNOT00000077325	SETDB1	67
2	196526926	196527927	ENSRNOG00000021143	ENSRNOT00000028709	SETDB1	23
2	199831189	199832190	ENSRNOG00000018166	ENSRNOT00000063783	PRKAB2	89
2	199831222	199832223	ENSRNOG00000018166	ENSRNOT00000086588	PRKAB2	95
2	200451823	200452824	ENSRNOG00000019120	ENSRNOT00000026121	HMGCS2	0
2	200625233	200626234	ENSRNOG00000019417	ENSRNOT00000079754	HSD3B5	0
2	200692134	200693135	ENSRNOG00000019417	ENSRNOT00000026290	HSD3B5	0
2	200762005	200763006	ENSRNOG00000042884	ENSRNOT00000068511	HSD3B2	0
2	200762005	200763006	ENSRNOG00000042884	ENSRNOT00000086835	HSD3B2	0
2	200762291	200763292	ENSRNOG00000042884	ENSRNOT00000056172	HSD3B2	0
2	200777321	200778322	ENSRNOG00000019470	ENSRNOT00000091845	HAO2	0
2	200784706	200785707	ENSRNOG00000019470	ENSRNOT00000046942	HAO2	0
2	200792770	200793771	ENSRNOG00000019470	ENSRNOT00000091444	HAO2	0
2	203043646	203044647	ENSRNOG00000015226	ENSRNOT00000067000	MAN1A2	28
2	204031822	204032823	ENSRNOG00000030019	ENSRNOT00000040430	ATP1A1	124
2	205552362	205553363	ENSRNOG00000023079	ENSRNOT00000039572	NRAS	50
2	205782451	205783452	ENSRNOG00000018946	ENSRNOT00000025600	TRIM33	162
2	205782451	205783452	ENSRNOG00000018946	ENSRNOT00000025633	TRIM33	162
2	207350611	207351612	ENSRNOG00000013538	ENSRNOT00000056015	CAPZA1	96
2	208576504	208577505	ENSRNOG00000046299	ENSRNOT00000075982	ATP5F1	0
2	208576842	208577843	ENSRNOG00000046299	ENSRNOT00000076379	ATP5F1	0
2	208576852	208577853	ENSRNOG00000046299	ENSRNOT00000075932	ATP5F1	0
2	208576945	208577946	ENSRNOG00000046299	ENSRNOT00000075083	ATP5F1	0
2	208749195	208750196	ENSRNOG00000033162	ENSRNOT00000086321	CHIA	0
2	208749555	208750556	ENSRNOG00000033162	ENSRNOT00000041562	CHIA	0
2	209160452	209161453	ENSRNOG00000017723	ENSRNOT00000036551	CEPT1	150
2	210033294	210034295	ENSRNOG00000018186	ENSRNOT00000024473	LAMTOR5	39
2	210934548	210935549	ENSRNOG00000019465	ENSRNOT00000026710	Gnai3	76
2	213178431	213179432	ENSRNOG00000017187	ENSRNOT00000023079	LOC100911617	0
2	213421610	213422611	ENSRNOG00000048996	ENSRNOT00000075181	PRMT6	0
2	216347993	216348994	ENSRNOG00000055613	ENSRNOT00000087839	AMY2A3	0
2	216382043	216383044	ENSRNOG00000055613	ENSRNOT00000086695	AMY2A3	0
2	216382059	216383060	ENSRNOG00000055613	ENSRNOT00000087259	AMY2A3	0
2	216443317	216444318	ENSRNOG00000033529	ENSRNOT00000022496	AMY1A	0
2	218950340	218951341	ENSRNOG00000014323	ENSRNOT00000091001	EXTL2	49
2	218950650	218951651	ENSRNOG00000014323	ENSRNOT00000019190	EXTL2	84
2	219842785	219843786	ENSRNOG00000016214	ENSRNOT00000055735	AGL	96
2	224850582	224851583	ENSRNOG00000011528	ENSRNOT00000015354	ALG14	62
2	226824834	226825835	ENSRNOG00000030491	ENSRNOT00000042173	RGD1560826	0
2	227889876	227890877	ENSRNOG00000015781	ENSRNOT00000021335	NDST3	0
2	229195815	229196816	ENSRNOG00000009577	ENSRNOT00000012773	NDST4	0
2	229718458	229719459	ENSRNOG00000009345	ENSRNOT00000012676	UGT8	36
2	234295944	234296945	ENSRNOG00000010468	ENSRNOT00000014155	ELOVL6	0
2	235310918	235311919	ENSRNOG00000057470	ENSRNOT00000080183	PLA2G12A	83
2	235310926	235311927	ENSRNOG00000057470	ENSRNOT00000087287	PLA2G12A	85
2	236394866	236395867	ENSRNOG00000010697	ENSRNOT00000014658	HADH	64
2	236431395	236432396	ENSRNOG00000011053	ENSRNOT00000055570	CYP2U1	52
2	236431482	236432483	ENSRNOG00000011053	ENSRNOT00000089674	CYP2U1	38
2	236480301	236481302	ENSRNOG00000011284	ENSRNOT00000015020	SGMS2	0
2	238528273	238529274	ENSRNOG00000012091	ENSRNOT00000016195	PPA2	88
2	238604151	238605152	ENSRNOG00000012091	ENSRNOT00000076152	PPA2	0
2	238802823	238803824	ENSRNOG00000023579	ENSRNOT00000046775	TET2	220
2	240460704	240461705	ENSRNOG00000014490	ENSRNOT00000019507	BDH2	13
2	243104873	243105874	ENSRNOG00000010306	ENSRNOT00000013919	H2AFZ	182
2	243160116	243161117	ENSRNOG00000010552	ENSRNOT00000014027	LAMTOR3	64
2	243501272	243502273	ENSRNOG00000032959	ENSRNOT00000015870	ADH7	0
2	243549826	243550827	ENSRNOG00000012436	ENSRNOT00000085067	ADH6	0
2	243549838	243550839	ENSRNOG00000012436	ENSRNOT00000083682	ADH6	0
2	243655778	243656779	ENSRNOG00000012436	ENSRNOT00000036993	ADH6	0
2	243699983	243700984	ENSRNOG00000046357	ENSRNOT00000090253	ADH4	0
2	243699983	243700984	ENSRNOG00000046357	ENSRNOT00000090253	ADH5	0
2	243701161	243702162	ENSRNOG00000046357	ENSRNOT00000016891	ADH5	0
2	243701161	243702162	ENSRNOG00000046357	ENSRNOT00000016891	ADH4	0
2	243727633	243728634	ENSRNOG00000046357	ENSRNOT00000017252	ADH5	105
2	243727633	243728634	ENSRNOG00000046357	ENSRNOT00000017252	ADH4	105
2	243819860	243820861	ENSRNOG00000052343	ENSRNOT00000090526	EIF4E	101
2	243828980	243829981	ENSRNOG00000052343	ENSRNOT00000089744	EIF4E	0
2	243839333	243840334	ENSRNOG00000052343	ENSRNOT00000093355	EIF4E	0
2	246737796	246738797	ENSRNOG00000016223	ENSRNOT00000021719	PDHA2	24
2	250600316	250601317	ENSRNOG00000012549	ENSRNOT00000016872	HS2ST1	105
2	250743759	250744760	ENSRNOG00000012957	ENSRNOT00000084337	SH3GLB1	100
2	250743995	250744996	ENSRNOG00000012957	ENSRNOT00000017770	SH3GLB1	57
2	252691685	252692686	ENSRNOG00000004978	ENSRNOT00000068739	PRKACB	119
2	257910325	257911326	ENSRNOG00000042359	ENSRNOT00000014725	PIGK	43
2	258052634	258053635	ENSRNOG00000049676	ENSRNOT00000072899	ST6GALNAC5	25
2	259382564	259383565	ENSRNOG00000056894	ENSRNOT00000091407	ST6GALNAC3	0
2	259898324	259899325	ENSRNOG00000056894	ENSRNOT00000082253	ST6GALNAC3	69
2	260148388	260149389	ENSRNOG00000009845	ENSRNOT00000013238	ACADM	49
2	261402679	261403680	ENSRNOG00000009548	ENSRNOT00000052396	FPGT	88
2	261402702	261403703	ENSRNOG00000009548	ENSRNOT00000088561	FPGT	87
2	261402702	261403703	ENSRNOG00000009548	ENSRNOT00000077839	FPGT	87
2	264292809	264293810	ENSRNOG00000010658	ENSRNOT00000082532	CTH	0
2	264292845	264293846	ENSRNOG00000010658	ENSRNOT00000067843	CTH	0
3	936901	937902	ENSRNOG00000005223	ENSRNOT00000007471	HNMT	0
3	2059966	2060967	ENSRNOG00000007242	ENSRNOT00000066777	EHMT1	0
3	2123619	2124620	ENSRNOG00000007242	ENSRNOT00000086843	EHMT1	104
3	2182156	2183157	ENSRNOG00000008190	ENSRNOT00000011633	PNPLA7	63
3	2547185	2548186	ENSRNOG00000012559	ENSRNOT00000016846	MAN1B1	166
3	2584322	2585323	ENSRNOG00000012960	ENSRNOT00000017373	UAP1L1	52
3	2641730	2642731	ENSRNOG00000014156	ENSRNOT00000081798	FUT7	0
3	2642809	2643810	ENSRNOG00000014156	ENSRNOT00000037169	FUT7	0
3	2688883	2689884	ENSRNOG00000015550	ENSRNOT00000020926	PTGDS	0
3	2798269	2799270	ENSRNOG00000016723	ENSRNOT00000022495	PHPT1	41
3	3833277	3834278	ENSRNOG00000026775	ENSRNOT00000031607	PMPCA	159
3	3833467	3834468	ENSRNOG00000026775	ENSRNOT00000031622	PMPCA	186
3	3855190	3856191	ENSRNOG00000019039	ENSRNOT00000025764	INPP5E	74
3	3855780	3856781	ENSRNOG00000019039	ENSRNOT00000079882	INPP5E	64
3	3890557	3891558	ENSRNOG00000019122	ENSRNOT00000064083	SEC16A	131
3	4055605	4056606	ENSRNOG00000019466	ENSRNOT00000026408	AGPAT2	10
3	4394227	4395228	ENSRNOG00000046958	ENSRNOT00000044775	ABO	0
3	5402465	5403466	ENSRNOG00000045801	ENSRNOT00000061276	ABO2	0
3	5801928	5802929	ENSRNOG00000006916	ENSRNOT00000009555	SARDH	0
3	6017396	6018397	ENSRNOG00000007681	ENSRNOT00000065867	BRD3	0
3	6054282	6055283	ENSRNOG00000007681	ENSRNOT00000084491	BRD3	0
3	6061139	6062140	ENSRNOG00000008212	ENSRNOT00000011556	WDR5	0
3	7141321	7142322	ENSRNOG00000010406	ENSRNOT00000014572	CEL	0
3	7236391	7237392	ENSRNOG00000011470	ENSRNOT00000016904	TSC1	0
3	8191774	8192775	ENSRNOG00000014316	ENSRNOT00000060977	RAPGEF1	0
3	8851991	8852992	ENSRNOG00000016989	ENSRNOT00000022786	DOLK	97
3	8957289	8958290	ENSRNOG00000017663	ENSRNOT00000086789	DOLPP1	61
3	8957332	8958333	ENSRNOG00000017663	ENSRNOT00000064557	DOLPP1	67
3	8979688	8980689	ENSRNOG00000018145	ENSRNOT00000065128	CRAT	0
3	8981161	8982162	ENSRNOG00000018145	ENSRNOT00000086717	CRAT	136
3	9738551	9739552	ENSRNOG00000006320	ENSRNOT00000045993	PTGES	13
3	11253225	11254226	ENSRNOG00000010477	ENSRNOT00000015214	POMT1	87
3	11253255	11254256	ENSRNOG00000010477	ENSRNOT00000082794	POMT1	93
3	11423298	11424299	ENSRNOG00000014050	ENSRNOT00000019184	PTGES2	40
3	11587140	11588141	ENSRNOG00000049110	ENSRNOT00000071505	DPM2	85
3	11606424	11607425	ENSRNOG00000048870	ENSRNOT00000072685	ST6GALNAC4	60
3	11628755	11629756	ENSRNOG00000046984	ENSRNOT00000074401	ST6GALNAC6	0
3	11723126	11724127	ENSRNOG00000050780	ENSRNOT00000070916	FPGS	0
3	13484037	13485038	ENSRNOG00000017583	ENSRNOT00000023889	MAPKAP1	53
3	13978023	13979024	ENSRNOG00000018874	ENSRNOT00000025528	PHF19	42
3	14643696	14644697	ENSRNOG00000019179	ENSRNOT00000082008	GGTA1	0
3	14643703	14644704	ENSRNOG00000019179	ENSRNOT00000025983	GGTA1	0
3	14644750	14645751	ENSRNOG00000019179	ENSRNOT00000085756	GGTA1	0
3	15376566	15377567	ENSRNOG00000005668	ENSRNOT00000044885	NDUFA8	16
3	15379180	15380181	ENSRNOG00000005668	ENSRNOT00000084069	NDUFA8	59
3	15559911	15560912	ENSRNOG00000007415	ENSRNOT00000010218	PTGS1	28
3	35013737	35014738	ENSRNOG00000004680	ENSRNOT00000006341	KIF5C	112
3	35174512	35175513	ENSRNOG00000004680	ENSRNOT00000081744	KIF5C	0
3	40037535	40038536	ENSRNOG00000005335	ENSRNOT00000048804	GALNT13	0
3	43254766	43255767	ENSRNOG00000033824	ENSRNOT00000044419	GPD2	0
3	43270795	43271796	ENSRNOG00000033824	ENSRNOT00000088589	GPD2	10
3	43292384	43293385	ENSRNOG00000033824	ENSRNOT00000090323	GPD2	0
3	44024499	44025500	ENSRNOG00000004645	ENSRNOT00000006319	GALNT5	0
3	51054177	51055178	ENSRNOG00000052498	ENSRNOT00000089243	GRB14	32
3	52212211	52213212	ENSRNOG00000005727	ENSRNOT00000007615	GALNT3	146
3	54253148	54254149	ENSRNOG00000007625	ENSRNOT00000010018	B3GALT1	0
3	56860595	56861596	ENSRNOG00000000007	ENSRNOT00000000008	GAD1	62
3	56860721	56861722	ENSRNOG00000000007	ENSRNOT00000084375	GAD1	66
3	56861890	56862891	ENSRNOG00000000007	ENSRNOT00000087712	GAD1	56
3	56867366	56868367	ENSRNOG00000000007	ENSRNOT00000087134	GAD1	49
3	57816892	57817893	ENSRNOG00000009781	ENSRNOT00000013400	DYNC1I2	44
3	57816892	57817893	ENSRNOG00000009781	ENSRNOT00000047243	DYNC1I2	44
3	57816892	57817893	ENSRNOG00000009781	ENSRNOT00000067729	DYNC1I2	44
3	58021437	58022438	ENSRNOG00000001524	ENSRNOT00000002085	HAT1	56
3	58530069	58531070	ENSRNOG00000001517	ENSRNOT00000002072	PDK1	51
3	60813668	60814669	ENSRNOG00000001596	ENSRNOT00000058234	ATP5G3	13
3	61755347	61756348	ENSRNOG00000001559	ENSRNOT00000002134	MTX2	80
3	62647646	62648647	ENSRNOG00000001547	ENSRNOT00000002111	AGPS	134
3	72225812	72226813	ENSRNOG00000007883	ENSRNOT00000010619	TIMM10	0
3	72446736	72447737	ENSRNOG00000008825	ENSRNOT00000091901	SSRP1	67
3	72447168	72448169	ENSRNOG00000008825	ENSRNOT00000012022	SSRP1	105
3	79728678	79729679	ENSRNOG00000009155	ENSRNOT00000012425	NDUFS3	60
3	79743536	79744537	ENSRNOG00000009723	ENSRNOT00000013584	PTPMT1	0
3	79918168	79919169	ENSRNOG00000012172	ENSRNOT00000016306	SPI1	0
3	80601209	80602210	ENSRNOG00000016984	ENSRNOT00000022841	ATG13	0
3	80633669	80634670	ENSRNOG00000017422	ENSRNOT00000045644	AMBRA1	48
3	80669339	80670340	ENSRNOG00000017422	ENSRNOT00000085614	AMBRA1	0
3	80676019	80677020	ENSRNOG00000017422	ENSRNOT00000084809	AMBRA1	0
3	80873686	80874687	ENSRNOG00000017737	ENSRNOT00000024280	DGKZ	123
3	80875616	80876617	ENSRNOG00000017737	ENSRNOT00000091265	DGKZ	20
3	81497221	81498222	ENSRNOG00000007989	ENSRNOT00000010510	CHST1	87
3	82734319	82735320	ENSRNOG00000008944	ENSRNOT00000083743	EXT2	101
3	82734332	82735333	ENSRNOG00000008944	ENSRNOT00000012161	EXT2	100
3	83048088	83049089	ENSRNOG00000009630	ENSRNOT00000047571	HSD17B12	130
3	83048234	83049235	ENSRNOG00000009630	ENSRNOT00000012806	HSD17B12	105
3	91191036	91192037	ENSRNOG00000004623	ENSRNOT00000006097	RAG2	0
3	91369966	91370967	ENSRNOG00000004666	ENSRNOT00000006291	PRR5L	66
3	92933524	92934525	ENSRNOG00000006947	ENSRNOT00000009552	PDHX	0
3	92968849	92969850	ENSRNOG00000006947	ENSRNOT00000088242	PDHX	83
3	95132912	95133913	ENSRNOG00000013074	ENSRNOT00000067940	Wt1	138
3	95958902	95959903	ENSRNOG00000004829	ENSRNOT00000006406	IMMP1L	0
3	103725437	103726438	ENSRNOG00000005058	ENSRNOT00000006776	LPCAT4	187
3	110516962	110517963	ENSRNOG00000058337	ENSRNOT00000078037	PLCB2	0
3	110733304	110734305	ENSRNOG00000045997	ENSRNOT00000073587	CHST14	29
3	111544206	111545207	ENSRNOG00000005284	ENSRNOT00000007247	ITPKA	117
3	111824361	111825362	ENSRNOG00000007447	ENSRNOT00000066685	PLA2G4B	0
3	111825496	111826497	ENSRNOG00000007447	ENSRNOT00000081897	PLA2G4B	0
3	111994136	111995137	ENSRNOG00000024904	ENSRNOT00000030502	PLA2G4E	0
3	112083943	112084944	ENSRNOG00000008135	ENSRNOT00000010959	PLA2G4F	0
3	112173106	112174107	ENSRNOG00000024563	ENSRNOT00000011369	GANC	44
3	113231589	113232590	ENSRNOG00000013837	ENSRNOT00000019025	TP53BP1	55
3	113317762	113318763	ENSRNOG00000014573	ENSRNOT00000089230	CKMT1	0
3	113318655	113319656	ENSRNOG00000014573	ENSRNOT00000051354	CKMT1	19
3	114175508	114176509	ENSRNOG00000017291	ENSRNOT00000023350	SORD	62
3	114728209	114729210	ENSRNOG00000000168	ENSRNOT00000000181	Gatm	30
3	117990088	117991089	ENSRNOG00000037134	ENSRNOT00000011084	SHC4	52
3	118136037	118137038	ENSRNOG00000009289	ENSRNOT00000083356	GALK2	67
3	118143795	118144796	ENSRNOG00000009289	ENSRNOT00000012447	GALK2	27
3	118143871	118144872	ENSRNOG00000009289	ENSRNOT00000079023	GALK2	27
3	119013819	119014820	ENSRNOG00000010128	ENSRNOT00000067700	SLC27A2	18
3	119014611	119015612	ENSRNOG00000010128	ENSRNOT00000013605	SLC27A2	149
3	119173017	119174018	ENSRNOG00000010729	ENSRNOT00000015124	USP8	88
3	119993736	119994737	ENSRNOG00000013906	ENSRNOT00000018677	GPAT2	0
3	122813382	122814383	ENSRNOG00000007316	ENSRNOT00000009681	IDH3B	52
3	122975303	122976304	ENSRNOG00000021223	ENSRNOT00000055801	PTPRA	85
3	123030506	123031507	ENSRNOG00000021223	ENSRNOT00000080379	PTPRA	0
3	123433608	123434609	ENSRNOG00000021240	ENSRNOT00000028847	ATRN	109
3	124068064	124069065	ENSRNOG00000021255	ENSRNOT00000079264	SMOX	88
3	124087356	124088357	ENSRNOG00000021255	ENSRNOT00000028876	SMOX	0
3	124895817	124896818	ENSRNOG00000021265	ENSRNOT00000028888	CDS2	107
3	125502837	125503838	ENSRNOG00000021273	ENSRNOT00000028900	CRLS1	51
3	127500508	127501509	ENSRNOG00000004601	ENSRNOT00000006330	HAO1	0
3	128154268	128155269	ENSRNOG00000004810	ENSRNOT00000051184	PLCB1	0
3	128154316	128155317	ENSRNOG00000004810	ENSRNOT00000006389	PLCB1	0
3	128755998	128756999	ENSRNOG00000033119	ENSRNOT00000042853	PLCB4	0
3	128755998	128756999	ENSRNOG00000033119	ENSRNOT00000049855	PLCB4	0
3	128827530	128828531	ENSRNOG00000033119	ENSRNOT00000045393	PLCB4	0
3	132559705	132560706	ENSRNOG00000004443	ENSRNOT00000005920	SPTLC3	0
3	137618097	137619098	ENSRNOG00000005438	ENSRNOT00000007249	PCSK2	57
3	146470092	146471093	ENSRNOG00000007102	ENSRNOT00000009627	ACSS1	76
3	146581951	146582952	ENSRNOG00000007583	ENSRNOT00000010157	PYGB	57
3	146812788	146813789	ENSRNOG00000008307	ENSRNOT00000011315	NANP	90
3	147042143	147043144	ENSRNOG00000008822	ENSRNOT00000012608	FKBP1A	105
3	147143375	147144376	ENSRNOG00000009588	ENSRNOT00000012727	SNPH	27
3	147143375	147144376	ENSRNOG00000009588	ENSRNOT00000091811	SNPH	27
3	147713020	147714021	ENSRNOG00000005276	ENSRNOT00000007558	CSNK2A1	38
3	148233392	148234393	ENSRNOG00000007827	ENSRNOT00000010418	COX4I2	6
3	148722154	148723155	ENSRNOG00000010104	ENSRNOT00000013730	POFUT1	158
3	149130984	149131985	ENSRNOG00000010625	ENSRNOT00000090321	DNMT3B	120
3	149143994	149144995	ENSRNOG00000010625	ENSRNOT00000015482	DNMT3B	0
3	150573672	150574673	ENSRNOG00000017701	ENSRNOT00000023905	ASIP	0
3	150602881	150603882	ENSRNOG00000017777	ENSRNOT00000024310	AHCY	60
3	150760528	150761529	ENSRNOG00000025715	ENSRNOT00000067854	DYNLRB1	46
3	150855027	150856028	ENSRNOG00000025181	ENSRNOT00000089935	PIGU	0
3	150885274	150886275	ENSRNOG00000025181	ENSRNOT00000034708	PIGU	50
3	150885415	150886416	ENSRNOG00000025181	ENSRNOT00000038809	PIGU	39
3	150959829	150960830	ENSRNOG00000018288	ENSRNOT00000024714	NCOA6	0
3	151032101	151033102	ENSRNOG00000018441	ENSRNOT00000025315	GGT7	73
3	151032151	151033152	ENSRNOG00000018755	ENSRNOT00000064013	ACSS2	89
3	151687653	151688654	ENSRNOG00000019823	ENSRNOT00000026856	ROMO1	0
3	153397329	153398330	ENSRNOG00000007492	ENSRNOT00000068135	RPN2	76
3	153401747	153402748	ENSRNOG00000007492	ENSRNOT00000091273	RPN2	0
3	153580060	153581061	ENSRNOG00000009495	ENSRNOT00000080516	SRC	36
3	153580068	153581069	ENSRNOG00000009495	ENSRNOT00000012739	SRC	36
3	154041898	154042899	ENSRNOG00000024437	ENSRNOT00000033525	Blcap	0
3	154043072	154044073	ENSRNOG00000024923	ENSRNOT00000034166	Nnat	41
3	154043072	154044073	ENSRNOG00000024923	ENSRNOT00000072502	Nnat	41
3	154490650	154491651	ENSRNOG00000012880	ENSRNOT00000017213	TTI1	0
3	156726841	156727842	ENSRNOG00000051490	ENSRNOT00000078909	PLCG1	72
3	159320509	159321510	ENSRNOG00000007044	ENSRNOT00000045677	L3MBTL1	0
3	159320527	159321528	ENSRNOG00000007044	ENSRNOT00000063906	L3MBTL1	0
3	160390305	160391306	ENSRNOG00000010945	ENSRNOT00000016981	YWHAB	50
3	160944558	160945559	ENSRNOG00000014690	ENSRNOT00000019761	PIGT	36
3	161322088	161323089	ENSRNOG00000016488	ENSRNOT00000022594	PLTP	30
3	163985853	163986854	ENSRNOG00000008245	ENSRNOT00000082474	PTGIS	55
3	163985858	163986859	ENSRNOG00000008245	ENSRNOT00000010891	PTGIS	55
3	164055360	164056361	ENSRNOG00000008283	ENSRNOT00000064849	B4GALT5	0
3	164095677	164096678	ENSRNOG00000008283	ENSRNOT00000079414	B4GALT5	125
3	164664731	164665732	ENSRNOG00000010574	ENSRNOT00000014309	PTPN1	159
3	164985979	164986980	ENSRNOG00000010993	ENSRNOT00000016150	DPM1	187
3	170252100	170253101	ENSRNOG00000004451	ENSRNOT00000005871	MC3R	20
3	171213135	171214136	ENSRNOG00000028616	ENSRNOT00000031586	PCK1	0
3	172357366	172358367	ENSRNOG00000035619	ENSRNOT00000053742	Mir296	0
3	172357823	172358824	ENSRNOG00000035566	ENSRNOT00000053689	Mir298	0
3	172374156	172375157	ENSRNOG00000025889	ENSRNOT00000035916	Gnas	56
3	172374156	172375157	ENSRNOG00000025889	ENSRNOT00000035916	GNAS	56
3	172384871	172385872	ENSRNOG00000047374	ENSRNOT00000090989	GNAS	50
3	172384871	172385872	ENSRNOG00000047374	ENSRNOT00000090989	Gnas	50
3	172419790	172420791	ENSRNOG00000047374	ENSRNOT00000071215	Gnas	27
3	172419790	172420791	ENSRNOG00000047374	ENSRNOT00000071215	GNAS	27
3	172565809	172566810	ENSRNOG00000049912	ENSRNOT00000071913	ATP5E	87
3	173953483	173954484	ENSRNOG00000053869	ENSRNOT00000090468	PPP1R3D	100
4	3042430	3043431	ENSRNOG00000010278	ENSRNOT00000013732	Il6	0
4	3958839	3959840	ENSRNOG00000007131	ENSRNOT00000009439	PAXIP1	0
4	6082935	6083936	ENSRNOG00000061080	ENSRNOT00000093625	KMT2C	20
4	6158205	6159206	ENSRNOG00000061080	ENSRNOT00000077289	KMT2C	0
4	6281477	6282478	ENSRNOG00000061080	ENSRNOT00000010349	KMT2C	0
4	6330498	6331499	ENSRNOG00000008117	ENSRNOT00000078077	GALNT11	106
4	6330564	6331565	ENSRNOG00000008117	ENSRNOT00000011814	GALNT11	88
4	6449748	6450749	ENSRNOG00000040301	ENSRNOT00000062026	GALNTL5	0
4	6558744	6559745	ENSRNOG00000009085	ENSRNOT00000067183	PRKAG2	129
4	6826628	6827629	ENSRNOG00000050578	ENSRNOT00000071737	RHEB	194
4	7835148	7836149	ENSRNOG00000043114	ENSRNOT00000065962	TOMM7	78
4	8212375	8213376	ENSRNOG00000021614	ENSRNOT00000075902	KMT2E	0
4	8212375	8213376	ENSRNOG00000021614	ENSRNOT00000076000	KMT2E	0
4	8214354	8215355	ENSRNOG00000021614	ENSRNOT00000076642	KMT2E	0
4	8214354	8215355	ENSRNOG00000021614	ENSRNOT00000084050	KMT2E	0
4	8239088	8240089	ENSRNOG00000021614	ENSRNOT00000068276	KMT2E	0
4	8255178	8256179	ENSRNOG00000021614	ENSRNOT00000076950	KMT2E	136
4	8255178	8256179	ENSRNOG00000021614	ENSRNOT00000076583	KMT2E	136
4	8255313	8256314	ENSRNOG00000021614	ENSRNOT00000076633	KMT2E	134
4	9921409	9922410	ENSRNOG00000012693	ENSRNOT00000017018	PMPCB	65
4	11497330	11498331	ENSRNOG00000013962	ENSRNOT00000078799	Magi2	0
4	11610317	11611318	ENSRNOG00000013962	ENSRNOT00000066643	Magi2	0
4	22080803	22081804	ENSRNOG00000006779	ENSRNOT00000067462	CROT	55
4	22081393	22082394	ENSRNOG00000006779	ENSRNOT00000091799	CROT	50
4	22084153	22085154	ENSRNOG00000006779	ENSRNOT00000090968	CROT	0
4	27174442	27175443	ENSRNOG00000007234	ENSRNOT00000009985	CYP51	85
4	28702358	28703359	ENSRNOG00000010053	ENSRNOT00000013937	Calcr	37
4	28702358	28703359	ENSRNOG00000010053	ENSRNOT00000013910	Calcr	37
4	28952866	28953867	ENSRNOG00000010513	ENSRNOT00000013989	Tfpi2	14
4	29777838	29778839	ENSRNOG00000046905	ENSRNOT00000074177	Sgce	0
4	29977938	29978939	ENSRNOG00000008869	ENSRNOT00000011756	Ppp1r9a	0
4	30276171	30277172	ENSRNOG00000008902	ENSRNOT00000011823	Pon1	0
4	30312301	30313302	ENSRNOG00000009197	ENSRNOT00000012657	Asb4	0
4	30338478	30339479	ENSRNOG00000009096	ENSRNOT00000012050	Pon3	0
4	30379918	30380919	ENSRNOG00000009112	ENSRNOT00000036460	Pon2	80
4	30556613	30557614	ENSRNOG00000009565	ENSRNOT00000012760	PDK4	54
4	30807078	30808079	ENSRNOG00000009700	ENSRNOT00000013184	DYNC1I1	62
4	32391806	32392807	ENSRNOG00000010905	ENSRNOT00000014946	Dlx5	33
4	33889548	33890549	ENSRNOG00000007804	ENSRNOT00000078680	C1GALT1	0
4	33907498	33908499	ENSRNOG00000007804	ENSRNOT00000010375	C1GALT1	13
4	34236961	34237962	ENSRNOG00000007924	ENSRNOT00000084163	MIOS	0
4	34237639	34238640	ENSRNOG00000007924	ENSRNOT00000010952	MIOS	61
4	38240647	38241648	ENSRNOG00000005512	ENSRNOT00000007567	NDUFA4	84
4	41211871	41212872	ENSRNOG00000059350	ENSRNOT00000085596	PPP1R3A	0
4	44572463	44573464	ENSRNOG00000057713	ENSRNOT00000080271	CAV2	44
4	44596322	44597323	ENSRNOG00000056836	ENSRNOT00000078250	CAV1	8
4	51598570	51599571	ENSRNOG00000005698	ENSRNOT00000008325	NDUFA5	46
4	52128755	52129756	ENSRNOG00000021695	ENSRNOT00000009435	HYAL6	0
4	52146840	52147841	ENSRNOG00000007212	ENSRNOT00000009458	HYAL4	0
4	52149436	52150437	ENSRNOG00000007212	ENSRNOT00000084706	HYAL4	0
4	52198615	52199616	ENSRNOG00000007231	ENSRNOT00000009537	SPAM1	0
4	52235010	52236011	ENSRNOG00000039466	ENSRNOT00000060478	HYAL5	0
4	56336894	56337895	ENSRNOG00000045797	ENSRNOT00000071926	LEP	50
4	56743760	56744761	ENSRNOG00000007392	ENSRNOT00000009737	ATP6V1F	41
4	57883048	57884049	ENSRNOG00000010463	ENSRNOT00000013880	Cpa4	0
4	58052240	58053241	ENSRNOG00000048088	ENSRNOT00000072698	Mest	88
4	58194942	58195943	ENSRNOG00000011014	ENSRNOT00000033706	Copg2	64
4	58250597	58251598	ENSRNOG00000027557	ENSRNOT00000048436	Klf14	112
4	60358361	60359362	ENSRNOG00000013211	ENSRNOT00000018001	CHCHD3	56
4	60548396	60549397	ENSRNOG00000046023	ENSRNOT00000071249	EXOC4	26
4	60548396	60549397	ENSRNOG00000046023	ENSRNOT00000075621	EXOC4	26
4	61720755	61721756	ENSRNOG00000009513	ENSRNOT00000012879	AKR1B1	59
4	61911409	61912410	ENSRNOG00000010133	ENSRNOT00000013569	BPGM	50
4	61923212	61924213	ENSRNOG00000010133	ENSRNOT00000090717	BPGM	0
4	64831032	64832033	ENSRNOG00000026705	ENSRNOT00000079285	DGKI	73
4	64831272	64832273	ENSRNOG00000026705	ENSRNOT00000033268	DGKI	24
4	65109945	65110946	ENSRNOG00000013004	ENSRNOT00000017675	AKR1D1	3
4	65112143	65113144	ENSRNOG00000013004	ENSRNOT00000083672	AKR1D1	0
4	65636606	65637607	ENSRNOG00000013251	ENSRNOT00000047954	TRIM24	0
4	65780598	65781599	ENSRNOG00000013428	ENSRNOT00000079883	ATP6V0A4	0
4	65818320	65819321	ENSRNOG00000013428	ENSRNOT00000064201	ATP6V0A4	18
4	66669817	66670818	ENSRNOG00000007918	ENSRNOT00000010796	TBXAS1	0
4	66955531	66956532	ENSRNOG00000052445	ENSRNOT00000084282	KDM7A	0
4	67377387	67378388	ENSRNOG00000026616	ENSRNOT00000030892	NDUFB2	77
4	67520155	67521156	ENSRNOG00000010957	ENSRNOT00000014604	BRAF	106
4	68482519	68483520	ENSRNOG00000011509	ENSRNOT00000015744	AGK	0
4	68848232	68849233	ENSRNOG00000026177	ENSRNOT00000016912	MGAM	0
4	77346810	77347811	ENSRNOG00000006048	ENSRNOT00000008149	EZH2	166
4	78079509	78080510	ENSRNOG00000025848	ENSRNOT00000035906	SSPO	0
4	78167316	78168317	ENSRNOG00000008218	ENSRNOT00000010853	ATP6V0E2	38
4	89150983	89151984	ENSRNOG00000007808	ENSRNOT00000010263	Nap1l5	56
4	95970465	95971466	ENSRNOG00000006583	ENSRNOT00000008826	HPGDS	0
4	97656870	97657871	ENSRNOG00000050231	ENSRNOT00000075400	GNG12	0
4	98593463	98594464	ENSRNOG00000005576	ENSRNOT00000007927	RPIA	49
4	99124910	99125911	ENSRNOG00000006776	ENSRNOT00000009184	SMYD1	0
4	99546287	99547288	ENSRNOG00000007814	ENSRNOT00000045279	KDM3A	127
4	99546704	99547705	ENSRNOG00000007814	ENSRNOT00000077447	KDM3A	125
4	99752699	99753700	ENSRNOG00000009097	ENSRNOT00000086291	IMMT	86
4	99752752	99753753	ENSRNOG00000009097	ENSRNOT00000043199	IMMT	96
4	99936757	99937758	ENSRNOG00000010284	ENSRNOT00000050249	ST3GAL5	71
4	99936910	99937911	ENSRNOG00000010284	ENSRNOT00000078793	ST3GAL5	107
4	100302846	100303847	ENSRNOG00000013520	ENSRNOT00000018170	MAT2A	160
4	100302879	100303880	ENSRNOG00000013520	ENSRNOT00000084782	MAT2A	156
4	101179603	101180604	ENSRNOG00000005587	ENSRNOT00000007624	SUCLG1	0
4	113610042	113611043	ENSRNOG00000006116	ENSRNOT00000008813	HK2	82
4	113866473	113867474	ENSRNOG00000007412	ENSRNOT00000010020	DOK1	37
4	113909884	113910885	ENSRNOG00000008360	ENSRNOT00000011173	PCGF1	0
4	113909884	113910885	ENSRNOG00000008360	ENSRNOT00000011173	PCGF1	0
4	114875969	114876970	ENSRNOG00000010048	ENSRNOT00000068102	DCTN1	0
4	114876032	114877033	ENSRNOG00000010048	ENSRNOT00000078175	DCTN1	0
4	115015764	115016765	ENSRNOG00000010833	ENSRNOT00000014603	MTHFD2	52
4	115157062	115158063	ENSRNOG00000011387	ENSRNOT00000015296	TET3	132
4	115415779	115416780	ENSRNOG00000013573	ENSRNOT00000018303	ATP6V1B1	0
4	115473010	115474011	ENSRNOG00000013911	ENSRNOT00000042875	NAGK	52
4	116916035	116917036	ENSRNOG00000015455	ENSRNOT00000020749	SPR	37
4	118851261	118852262	ENSRNOG00000018507	ENSRNOT00000090827	GFPT1	114
4	118851318	118852319	ENSRNOG00000018507	ENSRNOT00000025070	GFPT1	130
4	119568535	119569536	ENSRNOG00000043059	ENSRNOT00000041234	APLF	14
4	119996467	119997468	ENSRNOG00000046345	ENSRNOT00000073429	RPN1	75
4	120670688	120671689	ENSRNOG00000014508	ENSRNOT00000029125	MGLL	95
4	120671351	120672352	ENSRNOG00000014508	ENSRNOT00000077231	MGLL	173
4	121565011	121566012	ENSRNOG00000060248	ENSRNOT00000088753	CHCHD6	55
4	122237553	122238554	ENSRNOG00000025930	ENSRNOT00000029915	CHST13	37
4	122780294	122781295	ENSRNOG00000006824	ENSRNOT00000008962	HDAC11	62
4	123557300	123558301	ENSRNOG00000047023	ENSRNOT00000085966	ALDH1L1	0
4	123557300	123558301	ENSRNOG00000047023	ENSRNOT00000075042	ALDH1L1	0
4	127824769	127825770	ENSRNOG00000005686	ENSRNOT00000068274	SUCLG2	52
4	145677865	145678866	ENSRNOG00000010349	ENSRNOT00000014103	GHRL	0
4	146597612	146598613	ENSRNOG00000007486	ENSRNOT00000067532	ATG7	0
4	146953958	146954959	ENSRNOG00000007874	ENSRNOT00000010397	TAMM41	58
4	147273306	147274307	ENSRNOG00000008839	ENSRNOT00000082969	PPARG	107
4	147274533	147275534	ENSRNOG00000008839	ENSRNOT00000051858	PPARG	67
4	147332255	147333256	ENSRNOG00000008839	ENSRNOT00000012137	PPARG	0
4	147592498	147593499	ENSRNOG00000010153	ENSRNOT00000013831	RAF1	116
4	147756093	147757094	ENSRNOG00000010919	ENSRNOT00000014537	MBD4	93
4	148437760	148438761	ENSRNOG00000012972	ENSRNOT00000082907	ALOX5	0
4	148446102	148447103	ENSRNOG00000012972	ENSRNOT00000017633	ALOX5	20
4	150184843	150185844	ENSRNOG00000014713	ENSRNOT00000019778	CSGALNACT2	85
4	152891587	152892588	ENSRNOG00000010591	ENSRNOT00000056198	KDM5A	48
4	152891587	152892588	ENSRNOG00000010591	ENSRNOT00000090218	KDM5A	48
4	152891587	152892588	ENSRNOG00000010591	ENSRNOT00000075895	KDM5A	48
4	152891798	152892799	ENSRNOG00000010591	ENSRNOT00000079090	KDM5A	67
4	152944959	152945960	ENSRNOG00000010591	ENSRNOT00000076032	KDM5A	0
4	153373448	153374449	ENSRNOG00000011905	ENSRNOT00000016495	ATP6V1E1	29
4	155115953	155116954	ENSRNOG00000015191	ENSRNOT00000020529	PHC1	24
4	155401279	155402280	ENSRNOG00000015411	ENSRNOT00000020735	APOBEC1	0
4	155531105	155532106	ENSRNOG00000008368	ENSRNOT00000060937	NANOG	0
4	155531308	155532309	ENSRNOG00000008368	ENSRNOT00000077245	NANOG	0
4	157180994	157181995	ENSRNOG00000012269	ENSRNOT00000017090	LPCAT3	118
4	157229968	157230969	ENSRNOG00000012999	ENSRNOT00000091464	PHB2	65
4	157230094	157231095	ENSRNOG00000012999	ENSRNOT00000017472	PHB2	85
4	157293846	157294847	ENSRNOG00000013141	ENSRNOT00000005601	ENO2	0
4	157331704	157332705	ENSRNOG00000015290	ENSRNOT00000020647	TPI1	0
4	157679761	157680762	ENSRNOG00000018630	ENSRNOT00000050443	GAPDH	81
4	159399433	159400434	ENSRNOG00000061684	ENSRNOT00000089193	NDUFA9	46
4	171747472	171748473	ENSRNOG00000007570	ENSRNOT00000009998	DERA	24
4	173731447	173732448	ENSRNOG00000034228	ENSRNOT00000041499	PIK3C2G	32
4	174180528	174181529	ENSRNOG00000008514	ENSRNOT00000011376	PLCZ1	0
4	174810158	174811159	ENSRNOG00000008929	ENSRNOT00000035507	AEBP2	0
4	175431103	175432104	ENSRNOG00000025042	ENSRNOT00000032843	PDE3A	66
4	176679614	176680615	ENSRNOG00000059753	ENSRNOT00000090122	GYS2	0
4	176719811	176720812	ENSRNOG00000013000	ENSRNOT00000017965	LDHB	0
4	176993328	176994329	ENSRNOG00000013816	ENSRNOT00000018734	CMAS	98
4	177195979	177196980	ENSRNOG00000014018	ENSRNOT00000018999	ST8SIA1	87
4	177402103	177403104	ENSRNOG00000014856	ENSRNOT00000020042	ETNK1	189
4	179512270	179513271	ENSRNOG00000009338	ENSRNOT00000012588	KRAS	0
4	179515357	179516358	ENSRNOG00000009338	ENSRNOT00000012887	KRAS	71
5	1347720	1348721	ENSRNOG00000005850	ENSRNOT00000007994	GDAP1	34
5	13097140	13098141	ENSRNOG00000006833	ENSRNOT00000061884	RB1CC1	108
5	14356491	14357492	ENSRNOG00000030862	ENSRNOT00000085654	ATP6V1H	53
5	14367697	14368698	ENSRNOG00000030862	ENSRNOT00000065402	ATP6V1H	0
5	14588221	14589222	ENSRNOG00000008320	ENSRNOT00000011312	LYPLA1	146
5	19368230	19369231	ENSRNOG00000009488	ENSRNOT00000012819	CYP7A1	0
5	25583633	25584634	ENSRNOG00000016180	ENSRNOT00000067823	PDP1	47
5	25584077	25585078	ENSRNOG00000016180	ENSRNOT00000090579	PDP1	76
5	25584087	25585088	ENSRNOG00000016180	ENSRNOT00000090376	PDP1	76
5	33892261	33893262	ENSRNOG00000006926	ENSRNOT00000009334	ATP6V0D2	0
5	34039457	34040458	ENSRNOG00000007351	ENSRNOT00000009758	GGH	13
5	40237390	40238391	ENSRNOG00000008475	ENSRNOT00000011393	FUT9	52
5	48224193	48225194	ENSRNOG00000007331	ENSRNOT00000068028	RRAGD	76
5	56424223	56425224	ENSRNOG00000005849	ENSRNOT00000008337	ACO1	58
5	56576475	56577476	ENSRNOG00000024539	ENSRNOT00000029712	NDUFB6	62
5	57168409	57169410	ENSRNOG00000059461	ENSRNOT00000090499	B4GALT1	80
5	58106505	58107506	ENSRNOG00000014208	ENSRNOT00000019561	DCTN3	56
5	58143904	58144905	ENSRNOG00000014766	ENSRNOT00000019886	GALT	52
5	58469198	58470199	ENSRNOG00000009930	ENSRNOT00000013213	PIGO	52
5	58476050	58477051	ENSRNOG00000009535	ENSRNOT00000013151	STOML2	63
5	59542900	59543901	ENSRNOG00000014365	ENSRNOT00000019532	GNE	91
5	59553215	59554216	ENSRNOG00000014365	ENSRNOT00000090490	GNE	0
5	60528196	60529197	ENSRNOG00000012794	ENSRNOT00000051445	GRHPR	50
5	60528286	60529287	ENSRNOG00000012794	ENSRNOT00000093034	GRHPR	56
5	60528292	60529293	ENSRNOG00000012794	ENSRNOT00000092818	GRHPR	56
5	60529252	60530253	ENSRNOG00000012794	ENSRNOT00000093060	GRHPR	0
5	60535396	60536397	ENSRNOG00000012794	ENSRNOT00000092966	GRHPR	0
5	60658320	60659321	ENSRNOG00000062108	ENSRNOT00000092866	TOMM5	45
5	60658334	60659335	ENSRNOG00000062108	ENSRNOT00000093024	TOMM5	43
5	61381550	61382551	ENSRNOG00000011497	ENSRNOT00000015281	ALDH1B1	25
5	62108527	62109528	ENSRNOG00000008945	ENSRNOT00000012260	NANS	89
5	62717986	62718987	ENSRNOG00000008099	ENSRNOT00000011112	GALNT12	104
5	63191824	63192825	ENSRNOG00000006369	ENSRNOT00000008913	ALG2	84
5	64777167	64778168	ENSRNOG00000007395	ENSRNOT00000009777	BAAT	0
5	64818612	64819613	ENSRNOG00000006807	ENSRNOT00000009111	ALDOB	0
5	64818623	64819624	ENSRNOG00000006807	ENSRNOT00000086505	ALDOB	0
5	69982814	69983815	ENSRNOG00000018126	ENSRNOT00000024564	ABCA1	76
5	76386035	76387036	ENSRNOG00000015644	ENSRNOT00000088872	UGCG	19
5	76386037	76387038	ENSRNOG00000015644	ENSRNOT00000021110	UGCG	19
5	79366862	79367863	ENSRNOG00000008163	ENSRNOT00000011508	ATP6V1G1	44
5	90799281	90800282	ENSRNOG00000006644	ENSRNOT00000093696	KDM4C	95
5	90799365	90800366	ENSRNOG00000006644	ENSRNOT00000093206	KDM4C	111
5	90817935	90818936	ENSRNOG00000006644	ENSRNOT00000009083	KDM4C	0
5	90817935	90818936	ENSRNOG00000006644	ENSRNOT00000093480	KDM4C	0
5	104940265	104941266	ENSRNOG00000007051	ENSRNOT00000009225	RRAGA	55
5	105199947	105200948	ENSRNOG00000049025	ENSRNOT00000073270	RPS6	0
5	105229779	105230780	ENSRNOG00000007637	ENSRNOT00000010056	ACER2	44
5	107710276	107711277	ENSRNOG00000006615	ENSRNOT00000029486	MTAP	0
5	107711778	107712779	ENSRNOG00000006615	ENSRNOT00000090739	MTAP	23
5	113938926	113939927	ENSRNOG00000026299	ENSRNOT00000039554	MYSM1	54
5	115167785	115168786	ENSRNOG00000042224	ENSRNOT00000079786	CYP2J3	0
5	115184018	115185019	ENSRNOG00000042224	ENSRNOT00000045686	CYP2J3	18
5	115221874	115222875	ENSRNOG00000042224	ENSRNOT00000058163	CYP2J3	0
5	115221883	115222884	ENSRNOG00000042224	ENSRNOT00000012503	CYP2J3	0
5	117697963	117698964	ENSRNOG00000008638	ENSRNOT00000011486	ANGPTL3	0
5	118417998	118418999	ENSRNOG00000009045	ENSRNOT00000012052	ALG6	0
5	118742831	118743832	ENSRNOG00000009889	ENSRNOT00000013785	PGM1	59
5	119505385	119506386	ENSRNOG00000030466	ENSRNOT00000089521	CYP2J16	0
5	119564645	119565646	ENSRNOG00000031004	ENSRNOT00000012977	CYP2J4	0
5	120563844	120564845	ENSRNOG00000023664	ENSRNOT00000093648	LEPR	0
5	120567021	120568022	ENSRNOG00000023664	ENSRNOT00000093218	LEPR	2
5	120567219	120568220	ENSRNOG00000023664	ENSRNOT00000093574	LEPR	2
5	120567441	120568442	ENSRNOG00000023664	ENSRNOT00000050597	LEPR	17
5	120577174	120578175	ENSRNOG00000023664	ENSRNOT00000044131	LEPR	0
5	120645715	120646716	ENSRNOG00000023664	ENSRNOT00000093171	LEPR	0
5	124642368	124643369	ENSRNOG00000007706	ENSRNOT00000010680	PRKAA2	76
5	124689413	124690414	ENSRNOG00000008116	ENSRNOT00000011237	PLPP3	44
5	126163873	126164874	ENSRNOG00000006787	ENSRNOT00000009402	DHCR24	142
5	127522888	127523889	ENSRNOG00000012443	ENSRNOT00000016954	CPT2	76
5	127660827	127661828	ENSRNOG00000011413	ENSRNOT00000015466	SCP2	0
5	127735502	127736503	ENSRNOG00000011413	ENSRNOT00000015420	SCP2	45
5	127735538	127736539	ENSRNOG00000011413	ENSRNOT00000088049	SCP2	45
5	128009534	128010535	ENSRNOG00000009751	ENSRNOT00000013913	GPX7	42
5	128189907	128190908	ENSRNOG00000008841	ENSRNOT00000012492	ORC1	0
5	133786202	133787203	ENSRNOG00000007775	ENSRNOT00000081051	CMPK1	65
5	133786251	133787252	ENSRNOG00000007775	ENSRNOT00000010318	CMPK1	59
5	134008054	134009055	ENSRNOG00000008842	ENSRNOT00000012448	CYP4A8	0
5	134207646	134208647	ENSRNOG00000030154	ENSRNOT00000083686	CYP4A2	0
5	134207658	134208659	ENSRNOG00000030154	ENSRNOT00000088209	CYP4A2	0
5	134207662	134208663	ENSRNOG00000030154	ENSRNOT00000051252	CYP4A2	0
5	134484638	134485639	ENSRNOG00000009741	ENSRNOT00000012681	CYP4A3	0
5	134484638	134485639	ENSRNOG00000009741	ENSRNOT00000045571	CYP4A3	0
5	134491955	134492956	ENSRNOG00000009597	ENSRNOT00000012888	CYP4A1	0
5	134491994	134492995	ENSRNOG00000009597	ENSRNOT00000057095	CYP4A1	0
5	134492057	134493058	ENSRNOG00000009597	ENSRNOT00000051385	CYP4A1	0
5	134691080	134692081	ENSRNOG00000010381	ENSRNOT00000091543	MKNK1	68
5	134691112	134692113	ENSRNOG00000010381	ENSRNOT00000067655	MKNK1	70
5	134927034	134928035	ENSRNOG00000012550	ENSRNOT00000016751	UQCRH	92
5	135006542	135007543	ENSRNOG00000023455	ENSRNOT00000035312	POMGNT1	33
5	135073496	135074497	ENSRNOG00000000145	ENSRNOT00000000157	PIK3R3	103
5	135471915	135472916	ENSRNOG00000016454	ENSRNOT00000022170	NASP	26
5	135498621	135499622	ENSRNOG00000016727	ENSRNOT00000023072	AKR1A1	32
5	136715780	136716781	ENSRNOG00000019609	ENSRNOT00000026591	B4GALT2	0
5	136721178	136722179	ENSRNOG00000019655	ENSRNOT00000026704	ATP6V0B	68
5	136964990	136965991	ENSRNOG00000019843	ENSRNOT00000056842	ST3GAL3	171
5	137014174	137015175	ENSRNOG00000019956	ENSRNOT00000066165	KDM4A	38
5	137014229	137015230	ENSRNOG00000019956	ENSRNOT00000091866	KDM4A	38
5	137104792	137105793	ENSRNOG00000019977	ENSRNOT00000027271	PTPRF	0
5	137112726	137113727	ENSRNOG00000019977	ENSRNOT00000078302	PTPRF	0
5	138153872	138154873	ENSRNOG00000007284	ENSRNOT00000064452	SLC2A1	38
5	138163679	138164680	ENSRNOG00000007284	ENSRNOT00000083700	SLC2A1	0
5	140537459	140538460	ENSRNOG00000012616	ENSRNOT00000017998	PPT1	39
5	140802837	140803838	ENSRNOG00000033209	ENSRNOT00000050949	OXCT2B	171
5	141033310	141034311	ENSRNOG00000030155	ENSRNOT00000045922	OXCT2A	122
5	141405252	141406253	ENSRNOG00000026646	ENSRNOT00000036389	NDUFS5	66
5	141571735	141572736	ENSRNOG00000017426	ENSRNOT00000023514	RRAGC	84
5	142730966	142731967	ENSRNOG00000048506	ENSRNOT00000067762	INPP5B	0
5	146881955	146882956	ENSRNOG00000006004	ENSRNOT00000067912	PHC2	0
5	147535039	147536040	ENSRNOG00000021492	ENSRNOT00000029177	RBBP4	72
5	147743522	147744523	ENSRNOG00000009568	ENSRNOT00000012854	HDAC1	62
5	148922297	148923298	ENSRNOG00000011927	ENSRNOT00000048781	SDC3	65
5	150000480	150001481	ENSRNOG00000028047	ENSRNOT00000034057	MECR	70
5	150703916	150704917	ENSRNOG00000042785	ENSRNOT00000067455	SESN2	15
5	151824432	151825433	ENSRNOG00000033153	ENSRNOT00000043959	SFN	22
5	151894815	151895816	ENSRNOG00000000121	ENSRNOT00000081841	PIGV	0
5	151897821	151898822	ENSRNOG00000000121	ENSRNOT00000000133	PIGV	10
5	152122341	152123342	ENSRNOG00000042411	ENSRNOT00000068634	RPS6KA1	83
5	152122483	152123484	ENSRNOG00000042411	ENSRNOT00000077248	RPS6KA1	57
5	152247131	152248132	ENSRNOG00000060320	ENSRNOT00000077165	Lin28a	21
5	152589518	152590519	ENSRNOG00000016776	ENSRNOT00000022522	EXTL1	16
5	152606046	152607047	ENSRNOG00000022288	ENSRNOT00000089070	PAFAH2	18
5	152612454	152613455	ENSRNOG00000022288	ENSRNOT00000037097	PAFAH2	0
5	152920142	152921143	ENSRNOG00000017087	ENSRNOT00000022956	MAN1C1	163
5	154294005	154295006	ENSRNOG00000009422	ENSRNOT00000012853	HMGCL	50
5	154309652	154310653	ENSRNOG00000009712	ENSRNOT00000013322	GALE	63
5	154311197	154312198	ENSRNOG00000009712	ENSRNOT00000084085	GALE	22
5	154319428	154320429	ENSRNOG00000010067	ENSRNOT00000014415	LYPLA2	67
5	154964826	154965827	ENSRNOG00000022372	ENSRNOT00000080881	KDM1A	82
5	154964970	154965971	ENSRNOG00000022372	ENSRNOT00000055992	KDM1A	82
5	156105666	156106667	ENSRNOG00000013954	ENSRNOT00000078851	ALPL	18
5	156141336	156142337	ENSRNOG00000013954	ENSRNOT00000019004	ALPL	72
5	156667911	156668912	ENSRNOG00000015079	ENSRNOT00000067228	DDOST	76
5	156689057	156690058	ENSRNOG00000015385	ENSRNOT00000065497	PINK1	76
5	156689214	156690215	ENSRNOG00000015385	ENSRNOT00000083474	PINK1	42
5	157164540	157165541	ENSRNOG00000016647	ENSRNOT00000087072	PLA2G2C	15
5	157165087	157166088	ENSRNOG00000016647	ENSRNOT00000043029	PLA2G2C	15
5	157199240	157200241	ENSRNOG00000016798	ENSRNOT00000022559	PLA2G2F	0
5	157221835	157222836	ENSRNOG00000016826	ENSRNOT00000022579	PLA2G2D	0
5	157268702	157269703	ENSRNOG00000016838	ENSRNOT00000022716	PLA2G5	0
5	157281868	157282869	ENSRNOG00000016945	ENSRNOT00000022827	PLA2G2A	0
5	157572982	157573983	ENSRNOG00000042696	ENSRNOT00000064418	MINOS1	88
5	159483569	159484570	ENSRNOG00000007967	ENSRNOT00000010593	SDHB	72
5	161875161	161876162	ENSRNOG00000033522	ENSRNOT00000078237	PRDM2	0
5	161878932	161879933	ENSRNOG00000033522	ENSRNOT00000041175	PRDM2	89
5	164585433	164586434	ENSRNOG00000046447	ENSRNOT00000065985	MFN2	0
5	164845124	164846125	ENSRNOG00000008553	ENSRNOT00000011384	MTHFR	0
5	165262999	165264000	ENSRNOG00000009615	ENSRNOT00000014167	MTOR	102
5	165266567	165267568	ENSRNOG00000009615	ENSRNOT00000080751	MTOR	0
5	165404367	165405368	ENSRNOG00000011078	ENSRNOT00000014934	SRM	100
5	165918244	165919245	ENSRNOG00000013498	ENSRNOT00000018167	PEX14	41
5	165999002	166000003	ENSRNOG00000057626	ENSRNOT00000077784	PGD	12
5	165999002	166000003	ENSRNOG00000057626	ENSRNOT00000077784	KIF1B	12
5	166116315	166117316	ENSRNOG00000057626	ENSRNOT00000079919	KIF1B	0
5	166116315	166117316	ENSRNOG00000057626	ENSRNOT00000079919	PGD	0
5	166116315	166117316	ENSRNOG00000057626	ENSRNOT00000080888	KIF1B	0
5	166116315	166117316	ENSRNOG00000057626	ENSRNOT00000080888	PGD	0
5	166133073	166134074	ENSRNOG00000057626	ENSRNOT00000078830	PGD	207
5	166133073	166134074	ENSRNOG00000057626	ENSRNOT00000078830	KIF1B	207
5	166133201	166134202	ENSRNOG00000057626	ENSRNOT00000086226	KIF1B	200
5	166133201	166134202	ENSRNOG00000057626	ENSRNOT00000086226	PGD	200
5	166133290	166134291	ENSRNOG00000057626	ENSRNOT00000089099	KIF1B	172
5	166133290	166134291	ENSRNOG00000057626	ENSRNOT00000087739	KIF1B	172
5	166133290	166134291	ENSRNOG00000057626	ENSRNOT00000087739	PGD	172
5	166133290	166134291	ENSRNOG00000057626	ENSRNOT00000089099	PGD	172
5	166627827	166628828	ENSRNOG00000016846	ENSRNOT00000066179	PIK3CD	0
5	167030240	167031241	ENSRNOG00000017523	ENSRNOT00000023543	H6PD	98
5	167287422	167288423	ENSRNOG00000017895	ENSRNOT00000081579	ENO1	24
5	167287916	167288917	ENSRNOG00000017895	ENSRNOT00000024106	ENO1	98
5	169356716	169357717	ENSRNOG00000010580	ENSRNOT00000000079	ACOT7	176
5	169363505	169364506	ENSRNOG00000010580	ENSRNOT00000014213	ACOT7	0
5	169474469	169475470	ENSRNOG00000010953	ENSRNOT00000014625	ICMT	169
5	171710111	171711112	ENSRNOG00000045913	ENSRNOT00000076044	PRDM16	18
5	171710114	171711115	ENSRNOG00000045913	ENSRNOT00000071280	PRDM16	18
5	171710114	171711115	ENSRNOG00000045913	ENSRNOT00000072059	PRDM16	18
5	171710115	171711116	ENSRNOG00000045913	ENSRNOT00000077015	PRDM16	18
5	172307230	172308231	ENSRNOG00000013468	ENSRNOT00000018453	FAM213B	33
5	172769220	172770221	ENSRNOG00000015480	ENSRNOT00000021285	PRKCZ	182
5	172934189	172935190	ENSRNOG00000016638	ENSRNOT00000041789	GNB1	0
5	173425410	173426411	ENSRNOG00000019979	ENSRNOT00000027060	B3GALT6	150
6	2311580	2312581	ENSRNOG00000040287	ENSRNOT00000084171	CYP1B1	7
6	2316516	2317517	ENSRNOG00000040287	ENSRNOT00000082017	CYP1B1	78
6	2316521	2317522	ENSRNOG00000040287	ENSRNOT00000066363	CYP1B1	79
6	2808040	2809041	ENSRNOG00000007023	ENSRNOT00000009221	GALM	20
6	3182795	3183796	ENSRNOG00000007106	ENSRNOT00000009359	SOS1	151
6	6709582	6710583	ENSRNOG00000004526	ENSRNOT00000065464	COX7A2L	66
6	10515169	10516170	ENSRNOG00000015566	ENSRNOT00000020845	ATP6V1E2	28
6	10532350	10533351	ENSRNOG00000015415	ENSRNOT00000020822	RHOQ	49
6	11079877	11080878	Calm2	NM_017326.3	CALM2	123
6	22295327	22296328	ENSRNOG00000027126	ENSRNOT00000087805	DPY30	0
6	22301268	22302269	ENSRNOG00000027126	ENSRNOT00000039132	DPY30	80
6	23580851	23581852	ENSRNOG00000004612	ENSRNOT00000006190	PPP1CB	30
6	24376526	24377527	ENSRNOG00000034026	ENSRNOT00000043641	LCLAT1	84
6	24985515	24986516	ENSRNOG00000007951	ENSRNOT00000010613	GALNT14	117
6	25315310	25316311	ENSRNOG00000027042	ENSRNOT00000008983	SRD5A2	0
6	25506872	25507873	ENSRNOG00000026037	ENSRNOT00000061176	PLB1	0
6	26050595	26051596	ENSRNOG00000004710	ENSRNOT00000006452	RBKS	156
6	26358140	26359141	ENSRNOG00000048874	ENSRNOT00000076268	GCKR	0
6	26385560	26386561	ENSRNOG00000048874	ENSRNOT00000073228	GCKR	0
6	26820758	26821759	ENSRNOG00000008047	ENSRNOT00000043572	KHK	86
6	27582784	27583785	ENSRNOG00000010800	ENSRNOT00000085613	HADHB	0
6	27582794	27583795	ENSRNOG00000010800	ENSRNOT00000014637	HADHB	0
6	27588856	27589857	ENSRNOG00000024629	ENSRNOT00000038649	HADHA	100
6	28234894	28235895	ENSRNOG00000026649	ENSRNOT00000047210	DNMT3A	18
6	28322846	28323847	ENSRNOG00000026649	ENSRNOT00000089093	DNMT3A	0
6	28382161	28383162	ENSRNOG00000012686	ENSRNOT00000016976	POMC	54
6	33175977	33176978	ENSRNOG00000005542	ENSRNOT00000046811	APOB	0
6	33176025	33177026	ENSRNOG00000005542	ENSRNOT00000007371	APOB	0
6	33884694	33885695	ENSRNOG00000059947	ENSRNOT00000086633	SDC1	75
6	41842616	41843617	ENSRNOG00000004377	ENSRNOT00000084155	LPIN1	18
6	41869845	41870846	ENSRNOG00000004377	ENSRNOT00000005863	LPIN1	0
6	42616347	42617348	ENSRNOG00000050553	ENSRNOT00000081433	ATP6V1C2	0
6	42630782	42631783	ENSRNOG00000050553	ENSRNOT00000071977	ATP6V1C2	14
6	42851882	42852883	ENSRNOG00000005424	ENSRNOT00000079185	ODC1	178
6	42854087	42855088	ENSRNOG00000005424	ENSRNOT00000007259	ODC1	0
6	43493615	43494616	ENSRNOG00000051650	ENSRNOT00000077786	YWHAQ	124
6	44009071	44010072	ENSRNOG00000061050	ENSRNOT00000082657	MBOAT2	101
6	50618493	50619494	ENSRNOG00000006364	ENSRNOT00000008980	DLD	59
6	51297511	51298512	ENSRNOG00000009079	ENSRNOT00000082985	PRKAR2B	0
6	51316742	51317743	ENSRNOG00000009079	ENSRNOT00000079719	PRKAR2B	0
6	51356182	51357183	ENSRNOG00000009079	ENSRNOT00000012415	PRKAR2B	139
6	51498136	51499137	ENSRNOG00000009385	ENSRNOT00000012487	PIK3CG	8
6	54020205	54021206	ENSRNOG00000004158	ENSRNOT00000086038	HDAC9	0
6	54058918	54059919	ENSRNOG00000004158	ENSRNOT00000005521	HDAC9	0
6	54417102	54418103	ENSRNOG00000032513	ENSRNOT00000052356	PRPS1L1	6
6	57515912	57516913	ENSRNOG00000030771	ENSRNOT00000063874	DGKB	3
6	60957550	60958551	Immp2l	ENSRNOT00000008655	IMMP2L	22
6	60957697	60958698	Immp2l	ENSRNOT00000008655	IMMP2L	67
6	62798183	62799184	ENSRNOG00000062245	ENSRNOT00000093200	NDUFA10L1	39
6	69949699	69950700	ENSRNOG00000031317	ENSRNOT00000049500	RGD1559629	0
6	91475897	91476898	ENSRNOG00000004234	ENSRNOT00000005608	MGAT2	95
6	92007716	92008717	ENSRNOG00000004826	ENSRNOT00000006425	SOS2	108
6	92007756	92008757	ENSRNOG00000004826	ENSRNOT00000089891	SOS2	96
6	92057615	92058616	ENSRNOG00000004857	ENSRNOT00000006473	L2HGDH	94
6	92643646	92644647	ENSRNOG00000006388	ENSRNOT00000009183	PYGL	76
6	93384656	93385657	ENSRNOG00000007504	ENSRNOT00000010300	ACTR10	77
6	93562113	93563114	ENSRNOG00000008222	ENSRNOT00000010871	TIMM9	59
6	93562113	93563114	ENSRNOG00000008222	ENSRNOT00000088790	TIMM9	59
6	96810106	96811107	ENSRNOG00000008292	ENSRNOT00000049725	HIF1A	71
6	96833724	96834725	ENSRNOG00000008292	ENSRNOT00000077935	HIF1A	0
6	98695787	98696788	ENSRNOG00000005175	ENSRNOT00000006913	SGPP1	204
6	99282049	99283050	ENSRNOG00000005602	ENSRNOT00000008374	MTHFD1	28
6	99843044	99844045	ENSRNOG00000055672	ENSRNOT00000080270	GPX2	12
6	100336425	100337426	ENSRNOG00000008451	ENSRNOT00000011220	FUT8	0
6	102047557	102048558	ENSRNOG00000009080	ENSRNOT00000012101	ATP6V1D	118
6	102272576	102273577	ENSRNOG00000010914	ENSRNOT00000014775	PIGH	72
6	104067746	104068747	ENSRNOG00000004589	ENSRNOT00000006460	GALNT16	0
6	106971049	106972050	ENSRNOG00000008086	ENSRNOT00000010926	DPF3	62
6	107459867	107460868	ENSRNOG00000010134	ENSRNOT00000013515	ACOT2	4
6	107484448	107485449	ENSRNOG00000055221	ENSRNOT00000080859	ACOT1	111
6	107516867	107517868	ENSRNOG00000046864	ENSRNOT00000013753	ACOT4	18
6	107530727	107531728	ENSRNOG00000053460	ENSRNOT00000077555	ACOT3	56
6	107550103	107551104	ENSRNOG00000032508	ENSRNOT00000013760	ACOT5	0
6	108166984	108167985	ENSRNOG00000011419	ENSRNOT00000015545	ALDH6A1	78
6	108935863	108936864	ENSRNOG00000005061	ENSRNOT00000007298	DLST	72
6	109004397	109005398	ENSRNOG00000005650	ENSRNOT00000007790	PGF	67
6	109103798	109104799	ENSRNOG00000006744	ENSRNOT00000009086	ACYP1	43
6	109103849	109104850	ENSRNOG00000006744	ENSRNOT00000080009	ACYP1	43
6	111176717	111177718	ENSRNOG00000012146	ENSRNOT00000016242	POMT2	86
6	111417612	111418613	ENSRNOG00000012210	ENSRNOT00000016324	SPTLC2	121
6	111417753	111418754	ENSRNOG00000012210	ENSRNOT00000085458	SPTLC2	92
6	122239413	122240414	ENSRNOG00000003759	ENSRNOT00000005015	GALC	22
6	124216440	124217441	ENSRNOG00000004060	ENSRNOT00000064679	CALM1	102
6	124216440	124217441	ENSRNOG00000004060	ENSRNOT00000064679	CALM3	102
6	125853260	125854261	ENSRNOG00000005470	ENSRNOT00000007505	ATXN3	75
6	126581833	126582834	ENSRNOG00000008051	ENSRNOT00000010656	ITPK1	196
6	126581933	126582934	ENSRNOG00000008051	ENSRNOT00000080829	ITPK1	163
6	126766166	126767167	ENSRNOG00000031106	ENSRNOT00000052296	COX8C	20
6	132241527	132242528	ENSRNOG00000007147	ENSRNOT00000081088	CYP46A1	0
6	132245801	132246802	ENSRNOG00000007147	ENSRNOT00000009896	CYP46A1	151
6	132608399	132609400	ENSRNOG00000011716	ENSRNOT00000015855	DEGS2	72
6	132701647	132702648	ENSRNOG00000004339	ENSRNOT00000005743	YY1	161
6	132958345	132959346	ENSRNOG00000004650	ENSRNOT00000041903	Begain	78
6	132972310	132973311	ENSRNOG00000004650	ENSRNOT00000082216	Begain	8
6	133552020	133553021	ENSRNOG00000019584	ENSRNOT00000006339	Dlk1	0
6	133575767	133576768	ENSRNOG00000019584	ENSRNOT00000085933	Dlk1	129
6	133705119	133706120	ENSRNOG00000035527	ENSRNOT00000053650	Mir337	0
6	133710624	133711625	ENSRNOG00000036498	ENSRNOT00000054606	Mir431	48
6	133712629	133713630	ENSRNOG00000036496	ENSRNOT00000054604	Mir127	31
6	133715960	133716961	ENSRNOG00000036493	ENSRNOT00000054601	Mir136	0
6	133716646	133717647	ENSRNOG00000048751	ENSRNOT00000072399	Rtl1	0
6	133739115	133740116	ENSRNOG00000035615	ENSRNOT00000053738	Mir370	4
6	133858043	133859044	ENSRNOG00000035574	ENSRNOT00000053697	Mir411	24
6	133872294	133873295	ENSRNOG00000036490	ENSRNOT00000054598	Mir376b	0
6	133883730	133884731	ENSRNOG00000035626	ENSRNOT00000053749	Mir134	0
6	133887785	133888786	ENSRNOG00000035600	ENSRNOT00000053723	Mir154	14
6	133893192	133894193	ENSRNOG00000035557	ENSRNOT00000053680	Mir410	28
6	134958053	134959054	ENSRNOG00000006178	ENSRNOT00000073950	DYNC1H1	94
6	134958172	134959173	ENSRNOG00000006178	ENSRNOT00000009377	DYNC1H1	120
6	137236057	137237058	ENSRNOG00000028629	ENSRNOT00000031164	AKT1	0
6	137808102	137809103	ENSRNOG00000014595	ENSRNOT00000019689	BRF1	187
7	2430996	2431997	ENSRNOG00000002597	ENSRNOT00000003498	HSD17B6	0
7	2478510	2479511	ENSRNOG00000002642	ENSRNOT00000003787	PTGES3	150
7	2503894	2504895	ENSRNOG00000002840	ENSRNOT00000003965	ATP5B	70
7	2751879	2752880	ENSRNOG00000023520	ENSRNOT00000033726	CS	48
7	3132256	3133257	ENSRNOG00000006469	ENSRNOT00000031963	CDK2	60
7	3169945	3170946	ENSRNOG00000022943	ENSRNOT00000036373	DGKA	33
7	10936798	10937799	ENSRNOG00000006393	ENSRNOT00000008758	SIRT6	60
7	11294048	11295049	ENSRNOG00000020577	ENSRNOT00000061159	PIP5K1C	54
7	11294048	11295049	ENSRNOG00000020577	ENSRNOT00000088364	PIP5K1C	54
7	11406570	11407571	ENSRNOG00000020266	ENSRNOT00000047450	EEF2	93
7	11478288	11479289	ENSRNOG00000020005	ENSRNOT00000027272	MAP2K2	111
7	11676539	11677540	ENSRNOG00000019682	ENSRNOT00000026648	TIMM13	70
7	11754307	11755308	ENSRNOG00000019459	ENSRNOT00000026341	OAZ1	137
7	11824541	11825542	ENSRNOG00000032546	ENSRNOT00000051467	DOT1L	111
7	11907306	11908307	ENSRNOG00000029028	ENSRNOT00000041106	MKNK2	149
7	12314047	12315048	ENSRNOG00000024577	ENSRNOT00000028969	GAMT	45
7	12326191	12327192	ENSRNOG00000024568	ENSRNOT00000039728	NDUFS7	43
7	12429696	12430697	ENSRNOG00000014625	ENSRNOT00000020670	ATP5D	99
7	12431929	12432930	ENSRNOG00000014625	ENSRNOT00000077301	ATP5D	21
7	12457312	12458313	ENSRNOG00000014287	ENSRNOT00000060683	STK11	142
7	12948151	12949152	ENSRNOG00000008030	ENSRNOT00000010714	SHC2	108
7	13061395	13062396	ENSRNOG00000000177	ENSRNOT00000000193	PLPP2	34
7	14302351	14303352	ENSRNOG00000006770	ENSRNOT00000091368	BRD4	156
7	14302854	14303855	ENSRNOG00000006770	ENSRNOT00000008963	BRD4	66
7	14528021	14529022	ENSRNOG00000062306	ENSRNOT00000093586	CYP4F17	0
7	14528681	14529682	ENSRNOG00000042496	ENSRNOT00000090844	CYP4F5	0
7	14528682	14529683	ENSRNOG00000062306	ENSRNOT00000060284	CYP4F17	0
7	14528783	14529784	ENSRNOG00000062306	ENSRNOT00000093239	CYP4F17	0
7	14537243	14538244	ENSRNOG00000062306	ENSRNOT00000093572	CYP4F17	0
7	14538807	14539808	ENSRNOG00000062306	ENSRNOT00000093545	CYP4F17	0
7	14559077	14560078	ENSRNOG00000042496	ENSRNOT00000007428	CYP4F5	0
7	14865140	14866141	ENSRNOG00000043344	ENSRNOT00000066654	CYP4F40	0
7	14890200	14891201	ENSRNOG00000032895	ENSRNOT00000041034	CYP4F4	0
7	15190595	15191596	ENSRNOG00000004786	ENSRNOT00000006533	CYP4F1	0
7	15225108	15226109	ENSRNOG00000043233	ENSRNOT00000075589	CYP4F6	0
7	15225209	15226210	ENSRNOG00000043233	ENSRNOT00000066095	CYP4F6	0
7	18633878	18634879	ENSRNOG00000007545	ENSRNOT00000010031	ANGPTL4	64
7	18682752	18683753	ENSRNOG00000006939	ENSRNOT00000009425	NDUFA7	86
7	26375065	26376066	ENSRNOG00000008586	ENSRNOT00000059639	ALDH1L2	44
7	26690122	26691123	ENSRNOG00000008885	ENSRNOT00000087536	CHST11	18
7	26859515	26860516	ENSRNOG00000008885	ENSRNOT00000012017	CHST11	115
7	28411397	28412398	ENSRNOG00000004517	ENSRNOT00000081822	IGF1	0
7	28411397	28412398	ENSRNOG00000004517	ENSRNOT00000038780	IGF1	0
7	28411419	28412420	ENSRNOG00000004517	ENSRNOT00000005995	IGF1	0
7	28413549	28414550	ENSRNOG00000004517	ENSRNOT00000085680	IGF1	0
7	29070727	29071728	ENSRNOG00000058271	ENSRNOT00000080939	CHPT1	79
7	34287564	34288565	ENSRNOG00000004494	ENSRNOT00000005930	LTA4H	81
7	34743682	34744683	ENSRNOG00000005637	ENSRNOT00000007465	USP44	1
7	35124623	35125624	ENSRNOG00000007407	ENSRNOT00000085978	NDUFA12	54
7	35124715	35125716	ENSRNOG00000007407	ENSRNOT00000010117	NDUFA12	54
7	36499583	36500584	ENSRNOG00000008965	ENSRNOT00000011948	SOCS2	150
7	36825559	36826560	ENSRNOG00000021688	ENSRNOT00000029783	NDUFA13	28
7	38741250	38742251	ENSRNOG00000004554	ENSRNOT00000006070	Dcn	0
7	41303639	41304640	ENSRNOG00000024450	ENSRNOT00000031905	GALNT4	88
7	44008268	44009269	ENSRNOG00000004149	ENSRNOT00000005523	MGAT4C	0
7	49250752	49251753	ENSRNOG00000004448	ENSRNOT00000066975	ACSS3	0
7	49250756	49251757	ENSRNOG00000004448	ENSRNOT00000082141	ACSS3	0
7	54212518	54213519	ENSRNOG00000003890	ENSRNOT00000005286	NAP1L1	28
7	62971883	62972884	ENSRNOG00000042668	ENSRNOT00000064251	MSRB3	99
7	65615376	65616377	ENSRNOG00000046159	ENSRNOT00000006566	GNS	0
7	66594941	66595942	ENSRNOG00000023202	ENSRNOT00000031191	USP15	121
7	66623711	66624712	ENSRNOG00000023202	ENSRNOT00000079410	USP15	0
7	70334260	70335261	ENSRNOG00000046214	ENSRNOT00000072176	CYP27B1	0
7	70334270	70335271	ENSRNOG00000046214	ENSRNOT00000084933	CYP27B1	0
7	70451778	70452779	ENSRNOG00000004839	ENSRNOT00000046099	B4GALNT1	135
7	70498791	70499792	ENSRNOG00000005138	ENSRNOT00000067774	PIP4K2C	94
7	70498794	70499795	ENSRNOG00000005138	ENSRNOT00000079327	PIP4K2C	92
7	70552696	70553697	ENSRNOG00000005299	ENSRNOT00000080594	KIF5A	51
7	70555218	70556219	ENSRNOG00000025481	ENSRNOT00000087495	DCTN2	51
7	70555223	70556224	ENSRNOG00000025481	ENSRNOT00000008120	DCTN2	51
7	70556626	70557627	ENSRNOG00000005299	ENSRNOT00000007721	KIF5A	0
7	70602109	70603110	ENSRNOG00000025459	ENSRNOT00000035486	MARS	67
7	70829614	70830615	ENSRNOG00000008106	ENSRNOT00000011082	SHMT2	39
7	71269668	71270669	ENSRNOG00000024967	ENSRNOT00000037030	UQCRB	31
7	71292587	71293588	ENSRNOG00000052289	ENSRNOT00000083959	PTDSS1	8
7	71293339	71294340	ENSRNOG00000052289	ENSRNOT00000087143	PTDSS1	147
7	74735449	74736450	ENSRNOG00000010807	ENSRNOT00000014407	COX6C	37
7	75596886	75597887	ENSRNOG00000008195	ENSRNOT00000080676	YWHAZ	175
7	75597075	75598076	ENSRNOG00000008195	ENSRNOT00000035628	YWHAZ	175
7	77372197	77373198	ENSRNOG00000005333	ENSRNOT00000007999	AZIN1	127
7	77372197	77373198	ENSRNOG00000005333	ENSRNOT00000079644	AZIN1	127
7	77678167	77679168	ENSRNOG00000004846	ENSRNOT00000006917	ATP6V1C1	101
7	78004774	78005775	ENSRNOG00000004403	ENSRNOT00000006029	SLC25A32	121
7	83670155	83671156	ENSRNOG00000004200	ENSRNOT00000005584	SYBU	3
7	92881867	92882868	ENSRNOG00000024886	ENSRNOT00000037809	EXT1	161
7	94562800	94563801	ENSRNOG00000004089	ENSRNOT00000051139	ENPP2	18
7	94562800	94563801	ENSRNOG00000004089	ENSRNOT00000005561	ENPP2	18
7	94794413	94795414	ENSRNOG00000004328	ENSRNOT00000005722	DEPTOR	54
7	98812239	98813240	ENSRNOG00000009364	ENSRNOT00000012616	NDUFB9	53
7	99141649	99142650	ENSRNOG00000033680	ENSRNOT00000079036	CYP2B1	0
7	99141649	99142650	ENSRNOG00000033680	ENSRNOT00000091923	CYP2B1	0
7	99157318	99158319	ENSRNOG00000033680	ENSRNOT00000044127	CYP2B1	0
7	99608390	99609391	ENSRNOG00000009550	ENSRNOT00000012883	SQLE	127
7	107962872	107963873	ENSRNOG00000008209	ENSRNOT00000093353	ST3GAL1	123
7	107962941	107963942	ENSRNOG00000008209	ENSRNOT00000010980	ST3GAL1	123
7	109159778	109160779	ENSRNOG00000025140	ENSRNOT00000093363	Zfat	0
7	109159888	109160889	ENSRNOG00000025140	ENSRNOT00000093541	Zfat	6
7	109204993	109205994	ENSRNOG00000025140	ENSRNOT00000093145	Zfat	74
7	109205153	109206154	ENSRNOG00000025140	ENSRNOT00000068291	Zfat	63
7	113937740	113938741	ENSRNOG00000009265	ENSRNOT00000012408	Kcnk9	155
7	116161507	116162508	ENSRNOG00000030111	ENSRNOT00000068707	CYP11B2	0
7	116161507	116162508	ENSRNOG00000030111	ENSRNOT00000068707	CYP11B3	0
7	116201555	116202556	ENSRNOG00000030111	ENSRNOT00000091401	CYP11B2	0
7	116201555	116202556	ENSRNOG00000030111	ENSRNOT00000091401	CYP11B3	0
7	116254966	116255967	ENSRNOG00000030111	ENSRNOT00000041774	CYP11B2	0
7	116254966	116255967	ENSRNOG00000030111	ENSRNOT00000038109	CYP11B2	0
7	116254966	116255967	ENSRNOG00000030111	ENSRNOT00000038109	CYP11B3	0
7	116254966	116255967	ENSRNOG00000030111	ENSRNOT00000041774	CYP11B3	0
7	116963080	116964081	ENSRNOG00000009020	ENSRNOT00000082058	TSTA3	22
7	116963094	116964095	ENSRNOG00000009020	ENSRNOT00000012306	TSTA3	22
7	117393571	117394572	ENSRNOG00000029280	ENSRNOT00000048706	GPAA1	68
7	117408775	117409776	ENSRNOG00000012457	ENSRNOT00000017067	CYC1	69
7	117576536	117577537	ENSRNOG00000028711	ENSRNOT00000039795	DGAT1	143
7	119996623	119997624	ENSRNOG00000008133	ENSRNOT00000011079	MFNG	0
7	120558604	120559605	ENSRNOG00000012295	ENSRNOT00000087344	PLA2G6	81
7	120558956	120559957	ENSRNOG00000012295	ENSRNOT00000090565	PLA2G6	83
7	120559033	120560034	ENSRNOG00000012295	ENSRNOT00000016827	PLA2G6	81
7	120559146	120560147	ENSRNOG00000012295	ENSRNOT00000017108	PLA2G6	70
7	120901133	120902134	ENSRNOG00000014058	ENSRNOT00000019323	TOMM22	45
7	121057828	121058829	ENSRNOG00000046955	ENSRNOT00000068033	CBX6	119
7	121153030	121154031	ENSRNOG00000016875	ENSRNOT00000077731	CBX7	128
7	121153182	121154183	ENSRNOG00000016875	ENSRNOT00000022631	CBX7	98
7	121408028	121409029	ENSRNOG00000017434	ENSRNOT00000023434	MGAT3	0
7	121462165	121463166	ENSRNOG00000017553	ENSRNOT00000092569	MIEF1	44
7	121462238	121463239	ENSRNOG00000017553	ENSRNOT00000023843	MIEF1	44
7	121462259	121463260	ENSRNOG00000017553	ENSRNOT00000092235	MIEF1	44
7	121468214	121469215	ENSRNOG00000017553	ENSRNOT00000092429	MIEF1	0
7	122635370	122636371	ENSRNOG00000019196	ENSRNOT00000068666	XPNPEP3	94
7	122818174	122819175	ENSRNOG00000000190	ENSRNOT00000000206	EP300	123
7	123101667	123102668	ENSRNOG00000024128	ENSRNOT00000076823	ACO2	91
7	123101692	123102693	ENSRNOG00000024128	ENSRNOT00000038612	ACO2	87
7	123131058	123132059	ENSRNOG00000024128	ENSRNOT00000076602	ACO2	0
7	123193560	123194561	ENSRNOG00000005358	ENSRNOT00000007164	PMM1	80
7	123571881	123572882	ENSRNOG00000008064	ENSRNOT00000068020	NAGA	72
7	123586718	123587719	ENSRNOG00000008569	ENSRNOT00000011484	NDUFA6	109
7	124008994	124009995	ENSRNOG00000022877	ENSRNOT00000082524	POLDIP3	0
7	124020373	124021374	ENSRNOG00000022877	ENSRNOT00000055988	POLDIP3	94
7	124041393	124042394	ENSRNOG00000009592	ENSRNOT00000064700	CYB5R3	66
7	124089184	124090185	ENSRNOG00000009736	ENSRNOT00000012914	A4GALT	0
7	124423631	124424632	ENSRNOG00000010539	ENSRNOT00000013994	MCAT	75
7	125058096	125059097	ENSRNOG00000011952	ENSRNOT00000016520	SAMM50	58
7	125575526	125576527	ENSRNOG00000012475	ENSRNOT00000016679	PRR5	0
7	127057855	127058856	ENSRNOG00000017022	ENSRNOT00000022882	CERK	64
7	129724102	129725103	ENSRNOG00000004538	ENSRNOT00000006034	BRD1	48
7	129812187	129813188	ENSRNOG00000004591	ENSRNOT00000065848	ALG12	155
7	130107236	130108237	ENSRNOG00000031915	ENSRNOT00000055865	HDAC10	26
7	130307731	130308732	ENSRNOG00000008694	ENSRNOT00000011941	MIOX	0
7	130405146	130406147	ENSRNOG00000010438	ENSRNOT00000013985	CPT1B	0
7	130407986	130408987	ENSRNOG00000011404	ENSRNOT00000015374	CHKB	60
7	130451082	130452083	ENSRNOG00000012953	ENSRNOT00000017783	ARSA	87
7	131330112	131331113	ENSRNOG00000014511	ENSRNOT00000019672	ALG10	78
7	132342968	132343969	ENSRNOG00000015538	ENSRNOT00000021064	ABCD2	35
7	138483411	138484412	ENSRNOG00000006653	ENSRNOT00000085620	Slc38a4	16
7	138512751	138513752	ENSRNOG00000006653	ENSRNOT00000009187	Slc38a4	0
7	139318254	139319255	ENSRNOG00000055597	ENSRNOT00000092029	HDAC7	94
7	139684772	139685773	ENSRNOG00000057988	ENSRNOT00000088376	PFKM	16
7	139697347	139698348	ENSRNOG00000057988	ENSRNOT00000078579	PFKM	17
7	140090721	140091722	ENSRNOG00000010811	ENSRNOT00000014456	LALBA	0
7	140502240	140503241	ENSRNOG00000061499	ENSRNOT00000089544	KMT2D	12
7	140502240	140503241	ENSRNOG00000061499	ENSRNOT00000089544	PRKAG1	12
7	140506724	140507725	ENSRNOG00000061499	ENSRNOT00000083354	KMT2D	42
7	140506724	140507725	ENSRNOG00000061499	ENSRNOT00000083354	PRKAG1	42
7	140546707	140547708	ENSRNOG00000061499	ENSRNOT00000077502	KMT2D	151
7	140546707	140547708	ENSRNOG00000061499	ENSRNOT00000077502	PRKAG1	151
7	141369690	141370691	ENSRNOG00000056457	ENSRNOT00000087662	GPD1	0
7	142348031	142349032	ENSRNOG00000033059	ENSRNOT00000078848	GALNT6	40
7	142352181	142353182	ENSRNOG00000033059	ENSRNOT00000048488	GALNT6	40
7	143678816	143679817	ENSRNOG00000010103	ENSRNOT00000014033	EIF4B	104
7	143689814	143690815	ENSRNOG00000010103	ENSRNOT00000088871	EIF4B	0
7	143754091	143755092	ENSRNOG00000053769	ENSRNOT00000085896	SOAT2	15
7	143793573	143794574	ENSRNOG00000011573	ENSRNOT00000079678	CSAD	0
7	143793769	143794770	ENSRNOG00000011573	ENSRNOT00000016205	CSAD	0
7	144269285	144270286	ENSRNOG00000015320	ENSRNOT00000090051	ATP5G2	0
7	144272377	144273378	ENSRNOG00000015320	ENSRNOT00000020676	ATP5G2	90
7	144837194	144838195	ENSRNOG00000036841	ENSRNOT00000089024	CBX5	0
7	144837382	144838383	ENSRNOG00000036841	ENSRNOT00000055289	CBX5	0
8	12993450	12994451	ENSRNOG00000024726	ENSRNOT00000033932	KDM4E	86
8	13262528	13263529	ENSRNOG00000009157	ENSRNOT00000012176	FUT4	32
8	21968214	21969215	ENSRNOG00000039859	ENSRNOT00000067325	DNMT1	68
8	21968294	21969295	ENSRNOG00000039859	ENSRNOT00000064932	DNMT1	53
8	22576914	22577915	ENSRNOG00000031129	ENSRNOT00000041577	CARM1	119
8	22576914	22577915	ENSRNOG00000031129	ENSRNOT00000048245	CARM1	119
8	22647522	22648523	ENSRNOG00000009271	ENSRNOT00000013165	SMARCA4	91
8	27776378	27777379	ENSRNOG00000007142	ENSRNOT00000009825	B3GAT1	186
8	30221835	30222836	ENSRNOG00000023720	ENSRNOT00000035454	Ntm	0
8	36314610	36315611	ENSRNOG00000009850	ENSRNOT00000013243	ST3GAL4	42
8	39190256	39191257	ENSRNOG00000031896	ENSRNOT00000090161	STT3A	0
8	39201387	39202388	ENSRNOG00000031896	ENSRNOT00000011226	STT3A	82
8	39243504	39244505	ENSRNOG00000031896	ENSRNOT00000043518	STT3A	65
8	39243681	39244682	ENSRNOG00000031896	ENSRNOT00000082086	STT3A	56
8	39304327	39305328	ENSRNOG00000006075	ENSRNOT00000008285	FEZ1	56
8	46536849	46537850	ENSRNOG00000008305	ENSRNOT00000011284	SC5D	92
8	48564521	48565522	ENSRNOG00000008444	ENSRNOT00000067902	CBL	136
8	48656994	48657995	ENSRNOG00000009799	ENSRNOT00000013134	DPAGT1	14
8	48664851	48665852	ENSRNOG00000010386	ENSRNOT00000059715	H2AFX	118
8	48716138	48717139	ENSRNOG00000011361	ENSRNOT00000015810	SLC37A4	31
8	48717528	48718529	ENSRNOG00000011361	ENSRNOT00000089763	SLC37A4	10
8	48983001	48984002	ENSRNOG00000052010	ENSRNOT00000090203	TREH	0
8	49158770	49159771	ENSRNOG00000015133	ENSRNOT00000020573	KMT2A	14
8	49227072	49228073	ENSRNOG00000028884	ENSRNOT00000050878	ATP5L	44
8	49709676	49710677	ENSRNOG00000016469	ENSRNOT00000064611	FXYD2	0
8	49712389	49713390	ENSRNOG00000016469	ENSRNOT00000022074	FXYD2	0
8	50277596	50278597	ENSRNOG00000057102	ENSRNOT00000082508	PAFAH1B2	75
8	50524290	50525291	ENSRNOG00000045679	ENSRNOT00000074357	APOA1	0
8	50531222	50532223	ENSRNOG00000047503	ENSRNOT00000090985	APOC3	0
8	50531297	50532298	ENSRNOG00000047503	ENSRNOT00000074942	APOC3	0
8	50536208	50537209	ENSRNOG00000055909	ENSRNOT00000080658	APOA4	0
8	50558325	50559326	ENSRNOG00000018436	ENSRNOT00000024918	APOA5	0
8	52937771	52938772	ENSRNOG00000005930	ENSRNOT00000007789	NNMT	0
8	54961064	54962065	ENSRNOG00000009250	ENSRNOT00000012434	PTS	78
8	55036949	55037950	ENSRNOG00000009888	ENSRNOT00000013188	TIMM8B	88
8	55037403	55038404	ENSRNOG00000022980	ENSRNOT00000059169	SDHD	95
8	55037403	55038404	ENSRNOG00000022980	ENSRNOT00000059169	Sdhd	95
8	55087631	55088632	ENSRNOG00000009994	ENSRNOT00000032152	DLAT	111
8	55201924	55202925	ENSRNOG00000010877	ENSRNOT00000029166	ALG9	40
8	56393032	56394033	ENSRNOG00000012123	ENSRNOT00000016263	FDX1	86
8	56696322	56697323	ENSRNOG00000012470	ENSRNOT00000080043	Zc3h12c	197
8	56696767	56697768	ENSRNOG00000012470	ENSRNOT00000016637	Zc3h12c	85
8	58195683	58196684	ENSRNOG00000007862	ENSRNOT00000010573	ACAT1	50
8	58772207	58773208	ENSRNOG00000000196	ENSRNOT00000000212	CYP19A1	0
8	59163771	59164772	ENSRNOG00000010277	ENSRNOT00000015102	IDH3A	70
8	59226396	59227397	ENSRNOG00000011381	ENSRNOT00000088208	ACSBG1	0
8	59239753	59240754	ENSRNOG00000011381	ENSRNOT00000016104	ACSBG1	0
8	60086202	60087203	ENSRNOG00000015233	ENSRNOT00000020544	ETFA	76
8	61761967	61762968	ENSRNOG00000032254	ENSRNOT00000058685	SIN3A	0
8	61761972	61762973	ENSRNOG00000032254	ENSRNOT00000089557	SIN3A	0
8	62297557	62298558	ENSRNOG00000018816	ENSRNOT00000025525	COX5A	120
8	62331914	62332915	ENSRNOG00000018898	ENSRNOT00000025783	MPI	64
8	62368197	62369198	ENSRNOG00000038459	ENSRNOT00000025885	ULK3	62
8	62458100	62459101	ENSRNOG00000016173	ENSRNOT00000021653	CYP1A2	0
8	62471294	62472295	ENSRNOG00000019500	ENSRNOT00000026473	CYP1A1	0
8	62779074	62780075	ENSRNOG00000008074	ENSRNOT00000010831	CYP11A1	17
8	63034025	63035026	ENSRNOG00000008400	ENSRNOT00000043434	PML	28
8	64088112	64089113	ENSRNOG00000026178	ENSRNOT00000013022	ADPGK	100
8	64324634	64325635	ENSRNOG00000010252	ENSRNOT00000013747	HEXA	72
8	64480371	64481372	ENSRNOG00000011329	ENSRNOT00000015332	PKM	52
8	64489141	64490142	ENSRNOG00000011329	ENSRNOT00000083666	PKM	0
8	67039804	67040805	ENSRNOG00000025372	ENSRNOT00000038641	GLCE	0
8	69164557	69165558	ENSRNOG00000010176	ENSRNOT00000013933	MAP2K1	0
8	69466417	69467418	ENSRNOG00000001465	ENSRNOT00000042925	IDS	35
8	70951402	70952403	ENSRNOG00000014602	ENSRNOT00000019671	MTFMT	56
8	71215377	71216378	ENSRNOG00000015953	ENSRNOT00000021372	OAZ2	55
8	72284651	72285652	ENSRNOG00000017714	ENSRNOT00000080319	USP3	139
8	72284672	72285673	ENSRNOG00000017714	ENSRNOT00000057739	USP3	135
8	76452353	76453354	ENSRNOG00000059540	ENSRNOT00000079815	GCNT3	0
8	77397955	77398956	ENSRNOG00000060338	ENSRNOT00000091858	LIPC	0
8	77398000	77399001	ENSRNOG00000060338	ENSRNOT00000085349	LIPC	0
8	77398047	77399048	ENSRNOG00000060338	ENSRNOT00000082763	LIPC	0
8	79715083	79716084	ENSRNOG00000059622	ENSRNOT00000088562	PIGB	60
8	85259181	85260182	ENSRNOG00000006331	ENSRNOT00000010409	ELOVL5	0
8	85926249	85927250	ENSRNOG00000009330	ENSRNOT00000012474	SLC17A5	62
8	87213426	87214427	ENSRNOG00000042903	ENSRNOT00000066084	COX7A2	72
8	91338642	91339643	ENSRNOG00000009773	ENSRNOT00000012999	ELOVL4	87
8	94242936	94243937	ENSRNOG00000009515	ENSRNOT00000084694	PGM3	110
8	94243014	94244015	ENSRNOG00000009515	ENSRNOT00000067699	PGM3	104
8	94352045	94353046	ENSRNOG00000009715	ENSRNOT00000013244	ME1	0
8	94368633	94369634	ENSRNOG00000009715	ENSRNOT00000078977	ME1	25
8	96088163	96089164	ENSRNOG00000011348	ENSRNOT00000086161	Snx14	121
8	96088204	96089205	ENSRNOG00000011348	ENSRNOT00000056818	Snx14	117
8	96564076	96565077	ENSRNOG00000013229	ENSRNOT00000017879	MTHFS	64
8	97175532	97176533	ENSRNOG00000035522	ENSRNOT00000053645	Mir184	22
8	97276655	97277656	ENSRNOG00000014025	ENSRNOT00000082757	Rasgrf1	69
8	97290779	97291780	ENSRNOG00000014025	ENSRNOT00000018794	Rasgrf1	0
8	103190042	103191043	ENSRNOG00000047734	ENSRNOT00000075305	CHST2	220
8	104221141	104222142	ENSRNOG00000011501	ENSRNOT00000015476	ATP1B3	0
8	104593424	104594425	ENSRNOG00000012386	ENSRNOT00000016625	ZBTB38	0
8	107380732	107381733	ENSRNOG00000016384	ENSRNOT00000022179	PIK3CB	176
8	108801369	108802370	ENSRNOG00000014917	ENSRNOT00000091593	NCK1	0
8	108847578	108848579	ENSRNOG00000014917	ENSRNOT00000020330	NCK1	109
8	109418671	109419672	ENSRNOG00000015869	ENSRNOT00000021657	PCCB	43
8	114299456	114300457	ENSRNOG00000013669	ENSRNOT00000090707	PIK3R4	30
8	114299511	114300512	ENSRNOG00000013669	ENSRNOT00000018654	PIK3R4	30
8	114852902	114853903	ENSRNOG00000046307	ENSRNOT00000074595	GLYCTK	32
8	114865967	114866968	ENSRNOG00000048441	ENSRNOT00000076731	WDR82	51
8	114866261	114867262	ENSRNOG00000048441	ENSRNOT00000074771	WDR82	101
8	114875345	114876346	ENSRNOG00000048441	ENSRNOT00000075966	WDR82	0
8	116297149	116298150	ENSRNOG00000021660	ENSRNOT00000051522	NPRL2	92
8	116323239	116324240	ENSRNOG00000031420	ENSRNOT00000081353	HYAL2	16
8	116324485	116325486	ENSRNOG00000031420	ENSRNOT00000017461	HYAL2	48
8	116331995	116332996	ENSRNOG00000015858	ENSRNOT00000021408	HYAL1	0
8	116335711	116336712	ENSRNOG00000016093	ENSRNOT00000021590	HYAL3	54
8	116803650	116804651	ENSRNOG00000019932	ENSRNOT00000041402	IP6K1	0
8	116825879	116826880	ENSRNOG00000037229	ENSRNOT00000026854	GMPPB	106
8	117067781	117068782	ENSRNOG00000050214	ENSRNOT00000073559	AMT	0
8	117105775	117106776	ENSRNOG00000050519	ENSRNOT00000071664	RHOA	0
8	117116629	117117630	ENSRNOG00000048812	ENSRNOT00000073247	GPX1	33
8	117454461	117455462	ENSRNOG00000020288	ENSRNOT00000027520	SLC25A20	30
8	117485282	117486283	ENSRNOG00000020284	ENSRNOT00000027552	PRKAR2A	122
8	117485357	117486358	ENSRNOG00000020284	ENSRNOT00000088705	PRKAR2A	143
8	117678477	117679478	ENSRNOG00000032134	ENSRNOT00000042114	UQCRC1	57
8	117736316	117737317	ENSRNOG00000020656	ENSRNOT00000028039	PFKFB4	24
8	117736586	117737587	ENSRNOG00000020656	ENSRNOT00000090164	PFKFB4	53
8	117736666	117737667	ENSRNOG00000020656	ENSRNOT00000091573	PFKFB4	57
8	118802274	118803275	ENSRNOG00000020915	ENSRNOT00000087154	SETD2	55
8	118820928	118821929	ENSRNOG00000020915	ENSRNOT00000028409	SETD2	0
8	122438527	122439528	ENSRNOG00000010196	ENSRNOT00000013632	GLB1	45
8	122742388	122743389	ENSRNOG00000010434	ENSRNOT00000014532	DYNC1LI1	0
8	122986990	122987991	ENSRNOG00000026455	ENSRNOT00000033976	GPD1L	54
8	123349457	123350458	ENSRNOG00000011922	ENSRNOT00000077792	STT3B	0
8	123371056	123372057	ENSRNOG00000011922	ENSRNOT00000017243	STT3B	104
8	127781869	127782870	ENSRNOG00000032238	ENSRNOT00000045493	PLCD1	45
8	128027157	128028158	ENSRNOG00000032908	ENSRNOT00000045049	ACAA1B	104
8	128027157	128028158	ENSRNOG00000032908	ENSRNOT00000045049	ACAA1A	104
8	128043283	128044284	ENSRNOG00000014168	ENSRNOT00000019106	XYLB	75
8	130008772	130009773	ENSRNOG00000019262	ENSRNOT00000026106	TRAK1	29
8	130550187	130551188	ENSRNOG00000019481	ENSRNOT00000026355	CYP8B1	0
9	4447514	4448515	ENSRNOG00000011871	ENSRNOT00000061882	KAT2B	0
9	6966107	6967108	ENSRNOG00000046515	ENSRNOT00000072796	ST6GAL2	64
9	6969706	6970707	ENSRNOG00000046515	ENSRNOT00000079488	ST6GAL2	0
9	9702105	9703106	ENSRNOG00000055524	ENSRNOT00000082341	TRIP10	52
9	9865719	9866720	ENSRNOG00000048061	ENSRNOT00000071068	BRCC3	161
9	10061177	10062178	ENSRNOG00000047368	ENSRNOT00000075180	ACER1	0
9	10172031	10173032	ENSRNOG00000045947	ENSRNOT00000074555	ACSBG2	0
9	10338015	10339016	ENSRNOG00000048320	ENSRNOT00000070862	NDUFA11	115
9	10659156	10660157	ENSRNOG00000049221	ENSRNOT00000091450	KDM4B	0
9	10710447	10711448	ENSRNOG00000049221	ENSRNOT00000089374	KDM4B	0
9	10733872	10734873	ENSRNOG00000049221	ENSRNOT00000071199	KDM4B	153
9	10757519	10758520	ENSRNOG00000048411	ENSRNOT00000083848	UHRF1	19
9	10757753	10758754	ENSRNOG00000048411	ENSRNOT00000075265	UHRF1	0
9	11027305	11028306	ENSRNOG00000046479	ENSRNOT00000071107	CHAF1A	100
9	11240081	11241082	ENSRNOG00000045605	ENSRNOT00000070920	UXS1	0
9	11339589	11340590	ENSRNOG00000045605	ENSRNOT00000082837	UXS1	0
9	13513759	13514760	ENSRNOG00000011784	ENSRNOT00000067626	MOCS1	52
9	15312722	15313723	ENSRNOG00000046316	ENSRNOT00000070805	TOMM6	92
9	16564424	16565425	ENSRNOG00000016349	ENSRNOT00000022307	GNMT	0
9	17339540	17340541	ENSRNOG00000019598	ENSRNOT00000044163	VEGFA	69
9	17339540	17340541	ENSRNOG00000019598	ENSRNOT00000026559	VEGFA	69
9	17339540	17340541	ENSRNOG00000019598	ENSRNOT00000026637	VEGFA	69
9	17339540	17340541	ENSRNOG00000019598	ENSRNOT00000083811	VEGFA	69
9	17339540	17340541	ENSRNOG00000019598	ENSRNOT00000042790	VEGFA	69
9	17340543	17341544	ENSRNOG00000019598	ENSRNOT00000085241	VEGFA	134
9	19880145	19881146	ENSRNOG00000010519	ENSRNOT00000014051	CYP39A1	57
9	19977812	19978813	ENSRNOG00000025691	ENSRNOT00000038222	PLA2G7	0
9	23352467	23353468	ENSRNOG00000050843	ENSRNOT00000075279	MUT	0
9	24094950	24095951	ENSRNOG00000013600	ENSRNOT00000018177	PGK2	0
9	29983276	29984277	ENSRNOG00000046852	ENSRNOT00000075592	B3GAT2	35
9	42619205	42620206	ENSRNOG00000014516	ENSRNOT00000019966	HS6ST1	198
9	43258908	43259909	ENSRNOG00000016660	ENSRNOT00000022487	COX5B	94
9	43888672	43889673	ENSRNOG00000017660	ENSRNOT00000024330	INPP4A	42
9	44126718	44127719	ENSRNOG00000018276	ENSRNOT00000024701	MGAT4A	101
9	45558792	45559793	ENSRNOG00000012815	ENSRNOT00000087866	CHST10	78
9	45558939	45559940	ENSRNOG00000012815	ENSRNOT00000017714	CHST10	59
9	50246891	50247892	ENSRNOG00000017155	ENSRNOT00000023029	NCK2	126
9	53526440	53527441	ENSRNOG00000028557	ENSRNOT00000040650	HIBCH	38
9	53526527	53527528	ENSRNOG00000028557	ENSRNOT00000029677	HIBCH	28
9	53545217	53546218	ENSRNOG00000012375	ENSRNOT00000016842	INPP1	0
9	61134762	61135763	ENSRNOG00000013388	ENSRNOT00000017967	PGAP1	76
9	65477695	65478696	ENSRNOG00000011825	ENSRNOT00000016060	NDUFB3	81
9	65736651	65737652	ENSRNOG00000010881	ENSRNOT00000087458	TRAK2	0
9	65737337	65738338	ENSRNOG00000010881	ENSRNOT00000014939	TRAK2	0
9	65763072	65764073	ENSRNOG00000010881	ENSRNOT00000015034	TRAK2	148
9	69952981	69953982	ENSRNOG00000011849	ENSRNOT00000015852	NDUFS1	125
9	69959885	69960886	ENSRNOG00000045532	ENSRNOT00000072737	Gpr1	0
9	70058882	70059883	ENSRNOG00000024114	ENSRNOT00000016038	Zdbf2	0
9	71899843	71900844	ENSRNOG00000015020	ENSRNOT00000020322	IDH1	0
9	71914620	71915621	ENSRNOG00000015158	ENSRNOT00000020447	PIKFYVE	0
9	73686942	73687943	ENSRNOG00000038085	ENSRNOT00000079495	RPE	60
9	73686985	73687986	ENSRNOG00000038085	ENSRNOT00000017197	RPE	76
9	73706204	73707205	ENSRNOG00000038085	ENSRNOT00000079912	RPE	0
9	73871687	73872688	ENSRNOG00000012966	ENSRNOT00000017686	ACADL	84
9	78861212	78862213	ENSRNOG00000015511	ENSRNOT00000021105	ATIC	62
9	79630251	79631252	ENSRNOG00000055295	ENSRNOT00000078125	PECR	30
9	79630266	79631267	ENSRNOG00000055295	ENSRNOT00000086044	PECR	30
9	79630335	79631336	ENSRNOG00000055295	ENSRNOT00000089283	PECR	30
9	81816071	81817072	ENSRNOG00000016361	ENSRNOT00000041407	PLCD4	0
9	81820545	81821546	ENSRNOG00000016361	ENSRNOT00000022234	PLCD4	0
9	81967531	81968532	ENSRNOG00000017188	ENSRNOT00000023152	CYP27A1	0
9	82008419	82009420	ENSRNOG00000017248	ENSRNOT00000023365	PRKAG3	37
9	82631429	82632430	ENSRNOG00000019946	ENSRNOT00000085165	GMPPA	14
9	82631583	82632584	ENSRNOG00000019946	ENSRNOT00000027064	GMPPA	14
9	82673697	82674698	ENSRNOG00000020038	ENSRNOT00000027165	CHPF	101
9	84202271	84203272	ENSRNOG00000037695	ENSRNOT00000018882	SGPP2	107
9	84568796	84569797	ENSRNOG00000014718	ENSRNOT00000020161	ACSL3	0
9	88086287	88087288	ENSRNOG00000014597	ENSRNOT00000019579	IRS1	77
9	90879813	90880814	ENSRNOG00000015428	ENSRNOT00000077859	MFF	0
9	90879813	90880814	ENSRNOG00000015428	ENSRNOT00000020705	MFF	0
9	90879830	90880831	ENSRNOG00000015428	ENSRNOT00000089142	MFF	0
9	92833556	92834557	ENSRNOG00000017297	ENSRNOT00000066440	CAB39	80
9	92859187	92860188	ENSRNOG00000017297	ENSRNOT00000085332	CAB39	0
9	93325482	93326483	ENSRNOG00000018267	ENSRNOT00000024578	B3GNT7	62
9	94200883	94201884	ENSRNOG00000030020	ENSRNOT00000026190	ALPI	0
9	94228159	94229160	ENSRNOG00000058652	ENSRNOT00000083137	AKP3	0
9	94228159	94229160	ENSRNOG00000058652	ENSRNOT00000080897	AKP3	0
9	94307051	94308052	ENSRNOG00000019634	ENSRNOT00000085476	EIF4E2	0
9	94309668	94310669	ENSRNOG00000019634	ENSRNOT00000065743	EIF4E2	2
9	94310120	94311121	ENSRNOG00000019634	ENSRNOT00000026646	EIF4E2	21
9	94315916	94316917	ENSRNOG00000019634	ENSRNOT00000077005	EIF4E2	0
9	94315916	94316917	ENSRNOG00000019634	ENSRNOT00000092534	EIF4E2	0
9	94323992	94324993	ENSRNOG00000019634	ENSRNOT00000092493	EIF4E2	2
9	94701328	94702329	ENSRNOG00000016962	ENSRNOT00000080930	NEU2	0
9	94720880	94721881	ENSRNOG00000016962	ENSRNOT00000022818	NEU2	0
9	94744416	94745417	ENSRNOG00000017020	ENSRNOT00000051338	INPP5D	0
9	94979608	94980609	ENSRNOG00000023238	ENSRNOT00000035338	DGKD	0
9	95160356	95161357	ENSRNOG00000018740	ENSRNOT00000071200	UGT1A8	0
9	95160356	95161357	ENSRNOG00000018740	ENSRNOT00000071200	UGT1A5	0
9	95160356	95161357	ENSRNOG00000018740	ENSRNOT00000071200	UGT1A3	0
9	95160356	95161357	ENSRNOG00000018740	ENSRNOT00000071200	UGT1A1	0
9	95160356	95161357	ENSRNOG00000018740	ENSRNOT00000071200	UGT1A7C	0
9	95160356	95161357	ENSRNOG00000018740	ENSRNOT00000071200	UGT1A6	0
9	95160356	95161357	ENSRNOG00000018740	ENSRNOT00000071200	UGT1A2	0
9	95160356	95161357	ENSRNOG00000018740	ENSRNOT00000071200	UGT1A9	0
9	95201831	95202832	ENSRNOG00000018740	ENSRNOT00000025652	UGT1A1	0
9	95201831	95202832	ENSRNOG00000018740	ENSRNOT00000025652	UGT1A6	0
9	95201831	95202832	ENSRNOG00000018740	ENSRNOT00000025652	UGT1A7C	0
9	95201831	95202832	ENSRNOG00000018740	ENSRNOT00000025652	UGT1A3	0
9	95201831	95202832	ENSRNOG00000018740	ENSRNOT00000025652	UGT1A5	0
9	95201831	95202832	ENSRNOG00000018740	ENSRNOT00000025652	UGT1A8	0
9	95201831	95202832	ENSRNOG00000018740	ENSRNOT00000025652	UGT1A9	0
9	95201831	95202832	ENSRNOG00000018740	ENSRNOT00000025652	UGT1A2	0
9	95220673	95221674	ENSRNOG00000018740	ENSRNOT00000066839	UGT1A7C	0
9	95220673	95221674	ENSRNOG00000018740	ENSRNOT00000066839	UGT1A8	0
9	95220673	95221674	ENSRNOG00000018740	ENSRNOT00000066839	UGT1A2	0
9	95220673	95221674	ENSRNOG00000018740	ENSRNOT00000066839	UGT1A9	0
9	95220673	95221674	ENSRNOG00000018740	ENSRNOT00000066839	UGT1A6	0
9	95220673	95221674	ENSRNOG00000018740	ENSRNOT00000066839	UGT1A1	0
9	95220673	95221674	ENSRNOG00000018740	ENSRNOT00000066839	UGT1A3	0
9	95220673	95221674	ENSRNOG00000018740	ENSRNOT00000066839	UGT1A5	0
9	95233156	95234157	ENSRNOG00000018740	ENSRNOT00000071003	UGT1A2	0
9	95233156	95234157	ENSRNOG00000018740	ENSRNOT00000071003	UGT1A7C	0
9	95233156	95234157	ENSRNOG00000018740	ENSRNOT00000071003	UGT1A5	0
9	95233156	95234157	ENSRNOG00000018740	ENSRNOT00000071003	UGT1A9	0
9	95233156	95234157	ENSRNOG00000018740	ENSRNOT00000071003	UGT1A3	0
9	95233156	95234157	ENSRNOG00000018740	ENSRNOT00000071003	UGT1A1	0
9	95233156	95234157	ENSRNOG00000018740	ENSRNOT00000071003	UGT1A8	0
9	95233156	95234157	ENSRNOG00000018740	ENSRNOT00000071003	UGT1A6	0
9	95240808	95241809	ENSRNOG00000018740	ENSRNOT00000032634	UGT1A5	0
9	95240808	95241809	ENSRNOG00000018740	ENSRNOT00000032634	UGT1A2	0
9	95240808	95241809	ENSRNOG00000018740	ENSRNOT00000032634	UGT1A8	0
9	95240808	95241809	ENSRNOG00000018740	ENSRNOT00000032634	UGT1A6	0
9	95240808	95241809	ENSRNOG00000018740	ENSRNOT00000032634	UGT1A9	0
9	95240808	95241809	ENSRNOG00000018740	ENSRNOT00000032634	UGT1A1	0
9	95240808	95241809	ENSRNOG00000018740	ENSRNOT00000032634	UGT1A3	0
9	95240808	95241809	ENSRNOG00000018740	ENSRNOT00000032634	UGT1A7C	0
9	95240825	95241826	ENSRNOG00000018740	ENSRNOT00000077416	UGT1A7C	0
9	95240825	95241826	ENSRNOG00000018740	ENSRNOT00000077416	UGT1A5	0
9	95240825	95241826	ENSRNOG00000018740	ENSRNOT00000077416	UGT1A8	0
9	95240825	95241826	ENSRNOG00000018740	ENSRNOT00000077416	UGT1A1	0
9	95240825	95241826	ENSRNOG00000018740	ENSRNOT00000077416	UGT1A3	0
9	95240825	95241826	ENSRNOG00000018740	ENSRNOT00000077416	UGT1A6	0
9	95240825	95241826	ENSRNOG00000018740	ENSRNOT00000077416	UGT1A2	0
9	95240825	95241826	ENSRNOG00000018740	ENSRNOT00000077416	UGT1A9	0
9	95255826	95256827	ENSRNOG00000018740	ENSRNOT00000025291	UGT1A1	0
9	95255826	95256827	ENSRNOG00000018740	ENSRNOT00000025291	UGT1A9	0
9	95255826	95256827	ENSRNOG00000018740	ENSRNOT00000025291	UGT1A2	0
9	95255826	95256827	ENSRNOG00000018740	ENSRNOT00000025291	UGT1A6	0
9	95255826	95256827	ENSRNOG00000018740	ENSRNOT00000025291	UGT1A7C	0
9	95255826	95256827	ENSRNOG00000018740	ENSRNOT00000025291	UGT1A8	0
9	95255826	95256827	ENSRNOG00000018740	ENSRNOT00000025291	UGT1A3	0
9	95255826	95256827	ENSRNOG00000018740	ENSRNOT00000025291	UGT1A5	0
9	95273906	95274907	ENSRNOG00000018740	ENSRNOT00000045163	UGT1A3	0
9	95273906	95274907	ENSRNOG00000018740	ENSRNOT00000045163	UGT1A9	0
9	95273906	95274907	ENSRNOG00000018740	ENSRNOT00000045163	UGT1A8	0
9	95273906	95274907	ENSRNOG00000018740	ENSRNOT00000045163	UGT1A1	0
9	95273906	95274907	ENSRNOG00000018740	ENSRNOT00000045163	UGT1A6	0
9	95273906	95274907	ENSRNOG00000018740	ENSRNOT00000045163	UGT1A2	0
9	95273906	95274907	ENSRNOG00000018740	ENSRNOT00000045163	UGT1A7C	0
9	95273906	95274907	ENSRNOG00000018740	ENSRNOT00000045163	UGT1A5	0
9	95284791	95285792	ENSRNOG00000018740	ENSRNOT00000063853	UGT1A5	0
9	95284791	95285792	ENSRNOG00000018740	ENSRNOT00000063853	UGT1A3	0
9	95284791	95285792	ENSRNOG00000018740	ENSRNOT00000063853	UGT1A1	0
9	95284791	95285792	ENSRNOG00000018740	ENSRNOT00000063853	UGT1A8	0
9	95284791	95285792	ENSRNOG00000018740	ENSRNOT00000063853	UGT1A6	0
9	95284791	95285792	ENSRNOG00000018740	ENSRNOT00000063853	UGT1A7C	0
9	95284791	95285792	ENSRNOG00000018740	ENSRNOT00000063853	UGT1A9	0
9	95284791	95285792	ENSRNOG00000018740	ENSRNOT00000063853	UGT1A2	0
9	95290730	95291731	ENSRNOG00000023172	ENSRNOT00000025300	UGT1A6	58
9	95290730	95291731	ENSRNOG00000023172	ENSRNOT00000025300	UGT1A7C	58
9	95290730	95291731	ENSRNOG00000023172	ENSRNOT00000025300	UGT1A8	58
9	95290730	95291731	ENSRNOG00000023172	ENSRNOT00000025300	UGT1A3	58
9	95290730	95291731	ENSRNOG00000023172	ENSRNOT00000025300	UGT1A2	58
9	95290730	95291731	ENSRNOG00000023172	ENSRNOT00000025300	UGT1A9	58
9	95294900	95295901	ENSRNOG00000018740	ENSRNOT00000025045	UGT1A7C	0
9	95294900	95295901	ENSRNOG00000018740	ENSRNOT00000025045	UGT1A6	0
9	95294900	95295901	ENSRNOG00000018740	ENSRNOT00000025045	UGT1A1	0
9	95294900	95295901	ENSRNOG00000018740	ENSRNOT00000025045	UGT1A8	0
9	95294900	95295901	ENSRNOG00000018740	ENSRNOT00000025045	UGT1A3	0
9	95294900	95295901	ENSRNOG00000018740	ENSRNOT00000025045	UGT1A5	0
9	95294900	95295901	ENSRNOG00000018740	ENSRNOT00000025045	UGT1A9	0
9	95294900	95295901	ENSRNOG00000018740	ENSRNOT00000025045	UGT1A2	0
9	95361813	95362814	ENSRNOG00000022911	ENSRNOT00000051065	HJURP	58
9	99299514	99300515	ENSRNOG00000020372	ENSRNOT00000027622	HDAC4	152
9	99651612	99652613	ENSRNOG00000016470	ENSRNOT00000022089	NDUFA10	104
9	101004281	101005282	ENSRNOG00000051904	ENSRNOT00000082949	NEU4	0
9	111027774	111028775	ENSRNOG00000033280	ENSRNOT00000043451	PAM	45
9	111028023	111029024	ENSRNOG00000033280	ENSRNOT00000041418	PAM	83
9	111028073	111029074	ENSRNOG00000033280	ENSRNOT00000056457	PAM	83
9	112292587	112293588	ENSRNOG00000015439	ENSRNOT00000020767	MAN2A1	63
9	112359618	112360619	ENSRNOG00000015439	ENSRNOT00000086682	MAN2A1	4
9	113899989	113900990	ENSRNOG00000042503	ENSRNOT00000016965	NDUFV2	102
9	121931363	121932364	ENSRNOG00000037225	ENSRNOT00000056243	TYMS	44
10	1520769	1521770	ENSRNOG00000003164	ENSRNOT00000004237	PLA2G10	0
10	3169941	3170942	ENSRNOG00000003326	ENSRNOT00000093528	RRN3	0
10	3169976	3170977	ENSRNOG00000003326	ENSRNOT00000004459	RRN3	0
10	3178545	3179546	ENSRNOG00000003326	ENSRNOT00000082082	RRN3	0
10	3178636	3179637	ENSRNOG00000003326	ENSRNOT00000093415	RRN3	0
10	4956525	4957526	ENSRNOG00000002568	ENSRNOT00000003458	SOCS1	42
10	7077242	7078243	ENSRNOG00000002615	ENSRNOT00000003542	PMM2	78
10	7200298	7201299	ENSRNOG00000002636	ENSRNOT00000003633	ABAT	67
10	10549937	10550938	ENSRNOG00000002883	ENSRNOT00000067932	ALG1	52
10	10881643	10882644	ENSRNOG00000003234	ENSRNOT00000087118	MGRN1	89
10	10881776	10882777	ENSRNOG00000003234	ENSRNOT00000004416	MGRN1	61
10	11145558	11146559	ENSRNOG00000004608	ENSRNOT00000006314	PAM16	47
10	11594243	11595244	ENSRNOG00000005330	ENSRNOT00000007079	CREBBP	55
10	13515247	13516248	ENSRNOG00000006136	ENSRNOT00000067660	PDPK1	117
10	13536698	13537699	ENSRNOG00000006460	ENSRNOT00000008537	AMDHD2	58
10	13541876	13542877	ENSRNOG00000006542	ENSRNOT00000008736	ATP6V0C	92
10	13835327	13836328	ENSRNOG00000009536	ENSRNOT00000012720	PGP	169
10	13844800	13845801	ENSRNOG00000009667	ENSRNOT00000014269	MLST8	14
10	13996364	13997365	ENSRNOG00000011375	ENSRNOT00000016221	TSC2	102
10	13996383	13997384	ENSRNOG00000011375	ENSRNOT00000052138	TSC2	102
10	14061502	14062503	ENSRNOG00000013370	ENSRNOT00000017917	GFER	149
10	14092088	14093089	ENSRNOG00000014568	ENSRNOT00000019624	NDUFB10	58
10	14215354	14216355	ENSRNOG00000014743	ENSRNOT00000020192	HAGH	151
10	14476584	14477585	ENSRNOG00000016774	ENSRNOT00000022670	TELO2	42
10	15190277	15191278	ENSRNOG00000019713	ENSRNOT00000026697	WDR24	44
10	15211124	15212125	ENSRNOG00000019930	ENSRNOT00000027083	RHOT2	48
10	15305348	15306349	ENSRNOG00000020140	ENSRNOT00000027353	PIGQ	0
10	15459696	15460697	ENSRNOG00000050424	ENSRNOT00000027518	NME4	38
10	15465203	15466204	ENSRNOG00000050424	ENSRNOT00000077826	NME4	56
10	15465212	15466213	ENSRNOG00000050424	ENSRNOT00000027593	NME4	56
10	15620070	15621071	ENSRNOG00000020541	ENSRNOT00000089435	NPRL3	66
10	15620107	15621108	ENSRNOG00000020541	ENSRNOT00000066430	NPRL3	67
10	16787925	16788926	ENSRNOG00000003269	ENSRNOT00000077386	ATP6V0E1	0
10	16792708	16793709	ENSRNOG00000003269	ENSRNOT00000004653	ATP6V0E1	53
10	17541573	17542574	ENSRNOG00000004395	ENSRNOT00000064079	FBXW11	94
10	17578483	17579484	ENSRNOG00000004395	ENSRNOT00000079698	FBXW11	0
10	25845433	25846434	ENSRNOG00000003177	ENSRNOT00000004269	MAT2B	53
10	25847793	25848794	ENSRNOG00000003177	ENSRNOT00000082076	MAT2B	30
10	34518989	34519990	ENSRNOG00000031208	ENSRNOT00000052360	MGAT1	0
10	34524044	34525045	ENSRNOG00000031208	ENSRNOT00000085832	MGAT1	51
10	35278435	35279436	ENSRNOG00000002810	ENSRNOT00000003770	GFPT2	38
10	35333058	35334059	ENSRNOG00000002823	ENSRNOT00000003987	MAPK9	42
10	35333058	35334059	ENSRNOG00000002823	ENSRNOT00000004010	MAPK9	42
10	35342388	35343389	ENSRNOG00000002823	ENSRNOT00000083688	MAPK9	0
10	35716059	35717060	ENSRNOG00000003147	ENSRNOT00000004308	SQSTM1	67
10	35716093	35717094	ENSRNOG00000003147	ENSRNOT00000059255	SQSTM1	59
10	35725743	35726744	ENSRNOG00000003235	ENSRNOT00000004323	MGAT4B	86
10	35739424	35740425	ENSRNOG00000003244	ENSRNOT00000004359	LTC4S	0
10	37554463	37555464	ENSRNOG00000005389	ENSRNOT00000007621	PPP2CA	104
10	38782218	38783219	ENSRNOG00000048174	ENSRNOT00000073964	UQCRQ	58
10	39654654	39655655	ENSRNOG00000026745	ENSRNOT00000058817	ACSL6	83
10	39666190	39667191	ENSRNOG00000026745	ENSRNOT00000030760	ACSL6	0
10	39850017	39851018	ENSRNOG00000009104	ENSRNOT00000012671	FNIP1	0
10	40246635	40247636	ENSRNOG00000052564	ENSRNOT00000079830	GPX3	38
10	43066498	43067499	ENSRNOG00000002488	ENSRNOT00000003447	GALNT10	171
10	46145347	46146348	ENSRNOG00000021657	ENSRNOT00000033483	PLD6	67
10	46171965	46172966	ENSRNOG00000003302	ENSRNOT00000091052	FLCN	101
10	46172108	46173109	ENSRNOG00000003302	ENSRNOT00000004412	FLCN	83
10	46404441	46405442	ENSRNOG00000054423	ENSRNOT00000083698	PEMT	0
10	46582653	46583654	ENSRNOG00000003463	ENSRNOT00000004753	SREBF1	54
10	46592808	46593809	ENSRNOG00000003463	ENSRNOT00000047053	SREBF1	60
10	46971237	46972238	ENSRNOG00000028208	ENSRNOT00000023838	MIEF2	0
10	47059015	47060016	ENSRNOG00000005275	ENSRNOT00000007092	SHMT1	0
10	47453241	47454242	ENSRNOG00000032492	ENSRNOT00000050061	USP22	144
10	47489352	47490353	ENSRNOG00000002331	ENSRNOT00000003182	ALDH3A1	0
10	47545836	47546837	ENSRNOG00000002342	ENSRNOT00000066109	ALDH3A2	79
10	47546144	47547145	ENSRNOG00000002342	ENSRNOT00000077461	ALDH3A2	20
10	48129176	48130177	ENSRNOG00000002763	ENSRNOT00000003792	ULK2	134
10	48773027	48774028	ENSRNOG00000003070	ENSRNOT00000004113	PIGL	146
10	50402415	50403416	ENSRNOG00000003384	ENSRNOT00000004546	HS3ST3B1	98
10	50927508	50928509	ENSRNOG00000024591	ENSRNOT00000033737	HS3ST3A1	158
10	55012902	55013903	ENSRNOG00000023428	ENSRNOT00000032785	PIK3R5	26
10	55084458	55085459	ENSRNOG00000003992	ENSRNOT00000005405	PIK3R6	0
10	55743787	55744788	ENSRNOG00000022210	ENSRNOT00000039535	ALOX12B	24
10	55783288	55784289	ENSRNOG00000007778	ENSRNOT00000010415	ALOX15B	0
10	56008684	56009685	ENSRNOG00000037613	ENSRNOT00000067677	KDM6B	20
10	56211690	56212691	ENSRNOG00000011227	ENSRNOT00000015076	ATP1B2	11
10	56276563	56277564	ENSRNOG00000030628	ENSRNOT00000049048	EIF4A1	74
10	56381012	56382013	ENSRNOG00000014689	ENSRNOT00000019687	ZBTB4	0
10	56453076	56454077	ENSRNOG00000027914	ENSRNOT00000031640	PLSCR3	62
10	56453690	56454691	ENSRNOG00000027914	ENSRNOT00000092313	PLSCR3	19
10	56453691	56454692	ENSRNOG00000027914	ENSRNOT00000092358	PLSCR3	19
10	56558286	56559287	ENSRNOG00000017226	ENSRNOT00000023256	SLC2A4	28
10	56624325	56625326	ENSRNOG00000018114	ENSRNOT00000024973	ACADVL	46
10	56863804	56864805	ENSRNOG00000027037	ENSRNOT00000033098	ALOX12	42
10	56863804	56864805	ENSRNOG00000027037	ENSRNOT00000091131	ALOX12	42
10	56934940	56935941	ENSRNOG00000019074	ENSRNOT00000025910	ALOX12E	0
10	56961960	56962961	ENSRNOG00000019183	ENSRNOT00000026038	ALOX15	33
10	57162373	57163374	ENSRNOG00000019604	ENSRNOT00000056998	PLD2	84
10	57267880	57268881	ENSRNOG00000003815	ENSRNOT00000005144	SLC25A11	116
10	57277506	57278507	ENSRNOG00000004078	ENSRNOT00000005612	ENO3	0
10	58994755	58995756	ENSRNOG00000015210	ENSRNOT00000045100	GGT6	0
10	59584271	59585272	ENSRNOG00000018242	ENSRNOT00000025009	CAMKK1	126
10	61460261	61461262	ENSRNOG00000002755	ENSRNOT00000092711	PAFAH1B1	0
10	61576751	61577752	ENSRNOG00000002755	ENSRNOT00000092712	PAFAH1B1	111
10	61577211	61578212	ENSRNOG00000002755	ENSRNOT00000003696	PAFAH1B1	91
10	63775577	63776578	ENSRNOG00000056954	ENSRNOT00000084496	INPP5K	105
10	63777954	63778955	ENSRNOG00000056954	ENSRNOT00000090481	INPP5K	0
10	63829006	63830007	ENSRNOG00000025792	ENSRNOT00000006407	CRK	96
10	63883537	63884538	ENSRNOG00000005290	ENSRNOT00000007100	YWHAE	112
10	64555263	64556264	ENSRNOG00000007988	ENSRNOT00000010778	TIMM22	82
10	65329078	65330079	ENSRNOG00000009681	ENSRNOT00000088721	FLOT2	48
10	65329111	65330112	ENSRNOG00000009681	ENSRNOT00000078757	FLOT2	48
10	65329111	65330112	ENSRNOG00000009681	ENSRNOT00000014104	FLOT2	48
10	65329111	65330112	ENSRNOG00000009681	ENSRNOT00000014118	FLOT2	48
10	65585703	65586704	ENSRNOG00000011452	ENSRNOT00000015535	ALDOC	0
10	65585734	65586735	ENSRNOG00000011452	ENSRNOT00000046388	ALDOC	0
10	65586192	65587193	ENSRNOG00000011452	ENSRNOT00000086036	ALDOC	0
10	65590821	65591822	ENSRNOG00000011366	ENSRNOT00000015207	PIGS	78
10	65733190	65734191	ENSRNOG00000010291	ENSRNOT00000013698	SLC46A1	0
10	67324546	67325547	ENSRNOG00000058663	ENSRNOT00000079002	SUZ12	130
10	67324546	67325547	ENSRNOG00000058663	ENSRNOT00000085914	SUZ12	130
10	67531229	67532230	ENSRNOG00000004093	ENSRNOT00000005428	RHOT1	41
10	67558584	67559585	ENSRNOG00000004093	ENSRNOT00000082685	RHOT1	102
10	67558619	67559620	ENSRNOG00000004093	ENSRNOT00000006218	RHOT1	109
10	67558765	67559766	ENSRNOG00000004093	ENSRNOT00000079696	RHOT1	120
10	71535732	71536733	ENSRNOG00000034013	ENSRNOT00000088138	ACACA	18
10	71546176	71547177	ENSRNOG00000034013	ENSRNOT00000041140	ACACA	0
10	72196236	72197237	ENSRNOG00000027857	ENSRNOT00000029769	PIGW	0
10	73865163	73866164	ENSRNOG00000003919	ENSRNOT00000005226	RPS6KB1	54
10	74679657	74680658	ENSRNOG00000024730	ENSRNOT00000003859	PPM1E	69
10	75270360	75271361	ENSRNOG00000008921	ENSRNOT00000012279	DYNLL2	88
10	78110249	78111250	ENSRNOG00000052096	ENSRNOT00000079364	COX11	0
10	78167914	78168915	ENSRNOG00000052096	ENSRNOT00000072294	COX11	110
10	81653516	81654517	ENSRNOG00000002671	ENSRNOT00000003611	NME2	48
10	82399283	82400284	ENSRNOG00000003728	ENSRNOT00000082972	XYLT2	94
10	82399284	82400285	ENSRNOG00000003728	ENSRNOT00000055582	XYLT2	94
10	82852459	82853460	ENSRNOG00000004172	ENSRNOT00000005641	PDK2	94
10	83103972	83104973	ENSRNOG00000022664	ENSRNOT00000031252	KAT7	0
10	83128096	83129097	ENSRNOG00000022664	ENSRNOT00000082160	KAT7	134
10	83635717	83636718	ENSRNOG00000005569	ENSRNOT00000007352	PHOSPHO1	154
10	83898326	83899327	ENSRNOG00000007235	ENSRNOT00000009815	ATP5G1	84
10	85301074	85302075	ENSRNOG00000059008	ENSRNOT00000080935	SOCS7	46
10	85683937	85684938	ENSRNOG00000013030	ENSRNOT00000017989	PIP4K2B	51
10	86340139	86341140	ENSRNOG00000046057	ENSRNOT00000073486	PNMT	22
10	86366795	86367796	ENSRNOG00000006450	ENSRNOT00000049070	ERBB2	56
10	86366886	86367887	ENSRNOG00000006450	ENSRNOT00000009114	ERBB2	80
10	86366909	86367910	ENSRNOG00000006450	ENSRNOT00000078744	ERBB2	88
10	88442595	88443596	ENSRNOG00000016924	ENSRNOT00000077579	ACLY	86
10	88442644	88443645	ENSRNOG00000016924	ENSRNOT00000043172	ACLY	78
10	88442644	88443645	ENSRNOG00000016924	ENSRNOT00000023447	ACLY	78
10	88619336	88620337	ENSRNOG00000018364	ENSRNOT00000055250	KAT2A	47
10	88842032	88843033	ENSRNOG00000019742	ENSRNOT00000026760	STAT3	81
10	88913475	88914476	ENSRNOG00000036814	ENSRNOT00000087076	ATP6V0A1	72
10	88913494	88914495	ENSRNOG00000036814	ENSRNOT00000055238	ATP6V0A1	72
10	88986757	88987758	ENSRNOG00000019830	ENSRNOT00000026878	HSD17B1	0
10	89130138	89131139	ENSRNOG00000020336	ENSRNOT00000027640	EZH1	0
10	89212335	89213336	ENSRNOG00000020513	ENSRNOT00000076489	BECN1	0
10	89215648	89216649	ENSRNOG00000020513	ENSRNOT00000076146	BECN1	0
10	89216946	89217947	ENSRNOG00000020513	ENSRNOT00000077048	BECN1	0
10	89225021	89226022	ENSRNOG00000020513	ENSRNOT00000075886	BECN1	60
10	89225096	89226097	ENSRNOG00000020513	ENSRNOT00000082010	BECN1	52
10	89225096	89226097	ENSRNOG00000020513	ENSRNOT00000027868	BECN1	52
10	89285054	89286055	ENSRNOG00000051171	ENSRNOT00000028033	G6PC	1
10	89285246	89286247	ENSRNOG00000051171	ENSRNOT00000085831	G6PC	15
10	89285260	89286261	ENSRNOG00000051171	ENSRNOT00000076390	G6PC	15
10	90133392	90134393	ENSRNOG00000020902	ENSRNOT00000028375	G6PC3	35
10	90150841	90151842	ENSRNOG00000020905	ENSRNOT00000055187	HDAC5	0
10	91185853	91186854	ENSRNOG00000003033	ENSRNOT00000004140	PLCD3	96
10	94364848	94365849	ENSRNOG00000008637	ENSRNOT00000011894	STRADA	0
10	94384138	94385139	ENSRNOG00000008637	ENSRNOT00000055125	STRADA	80
10	95261823	95262824	ENSRNOG00000047296	ENSRNOT00000066487	BPTF	0
10	95349588	95350589	ENSRNOG00000047296	ENSRNOT00000085210	BPTF	0
10	96584695	96585696	ENSRNOG00000003491	ENSRNOT00000004699	PRKCA	105
10	96584746	96585747	ENSRNOG00000003491	ENSRNOT00000055073	PRKCA	106
10	97939904	97940905	ENSRNOG00000049876	ENSRNOT00000071153	PRKAR1A	37
10	103826247	103827248	ENSRNOG00000058497	ENSRNOT00000085636	FDXR	54
10	103972467	103973468	ENSRNOG00000003626	ENSRNOT00000004836	ATP5H	116
10	104262870	104263871	ENSRNOG00000003990	ENSRNOT00000005347	GRB2	145
10	104564279	104565280	ENSRNOG00000006359	ENSRNOT00000008525	GALK1	72
10	104575689	104576690	ENSRNOG00000006532	ENSRNOT00000050223	H3F3B	86
10	104747802	104748803	ENSRNOG00000008755	ENSRNOT00000042372	ACOX1	55
10	104747849	104748850	ENSRNOG00000008755	ENSRNOT00000046754	ACOX1	55
10	105182633	105183634	ENSRNOG00000046594	ENSRNOT00000068050	EXOC7	0
10	105497927	105498928	ENSRNOG00000010626	ENSRNOT00000032163	SPHK1	8
10	105498768	105499769	ENSRNOG00000010626	ENSRNOT00000088457	SPHK1	112
10	105499489	105500490	ENSRNOG00000010626	ENSRNOT00000079080	SPHK1	110
10	105499489	105500490	ENSRNOG00000010626	ENSRNOT00000083593	SPHK1	110
10	105723499	105724500	ENSRNOG00000000251	ENSRNOT00000042321	ST6GALNAC1	0
10	105860942	105861943	ENSRNOG00000024954	ENSRNOT00000064410	MGAT5B	113
10	106828180	106829181	ENSRNOG00000050205	ENSRNOT00000073809	AFMID	27
10	106855296	106856297	ENSRNOG00000050819	ENSRNOT00000072387	BIRC5	94
10	106975839	106976840	ENSRNOG00000002946	ENSRNOT00000003940	SOCS3	153
10	106991134	106992135	ENSRNOG00000002949	ENSRNOT00000004007	PGS1	0
10	107445321	107446322	ENSRNOG00000003239	ENSRNOT00000066303	CANT1	92
10	108094330	108095331	ENSRNOG00000047026	ENSRNOT00000073470	ENPP7	0
10	108131304	108132305	ENSRNOG00000049215	ENSRNOT00000072534	CBX2	131
10	108150310	108151311	ENSRNOG00000048113	ENSRNOT00000073337	CBX8	73
10	108196016	108197017	ENSRNOG00000046207	ENSRNOT00000075440	CBX4	0
10	108339439	108340440	ENSRNOG00000059401	ENSRNOT00000077535	Ccdc40	0
10	108395059	108396060	ENSRNOG00000047656	ENSRNOT00000075796	GAA	55
10	108749819	108750820	ENSRNOG00000003821	ENSRNOT00000005337	RPTOR	26
10	109795496	109796497	ENSRNOG00000036684	ENSRNOT00000054952	PCYT2	90
10	109802538	109803539	ENSRNOG00000036683	ENSRNOT00000054951	SIRT7	51
10	109909445	109910446	ENSRNOG00000050315	ENSRNOT00000074362	DCXR	41
10	109909514	109910515	ENSRNOG00000050315	ENSRNOT00000088907	DCXR	32
10	109966581	109967582	ENSRNOG00000050298	ENSRNOT00000078052	RFNG	197
10	109966625	109967626	ENSRNOG00000050298	ENSRNOT00000075041	RFNG	187
10	110005700	110006701	ENSRNOG00000045636	ENSRNOT00000073321	FASN	220
11	7209408	7210409	ENSRNOG00000051232	ENSRNOT00000076695	GBE1	66
11	7265027	7266028	ENSRNOG00000051232	ENSRNOT00000084765	GBE1	0
11	7421471	7422472	ENSRNOG00000051232	ENSRNOT00000075964	GBE1	0
11	24293978	24294979	ENSRNOG00000001551	ENSRNOT00000002116	ATP5J	58
11	27100426	27101427	ENSRNOG00000001598	ENSRNOT00000002173	USP16	61
11	30903932	30904933	ENSRNOG00000021524	ENSRNOT00000036027	MRAP	0
11	31180415	31181416	ENSRNOG00000002051	ENSRNOT00000065535	SYNJ1	74
11	31180435	31181436	ENSRNOG00000002051	ENSRNOT00000052033	SYNJ1	78
11	31180441	31181442	ENSRNOG00000002051	ENSRNOT00000002812	SYNJ1	80
11	31805527	31806528	ENSRNOG00000028292	ENSRNOT00000032162	GART	140
11	32087801	32088802	ENSRNOG00000001991	ENSRNOT00000002732	ATP5O	45
11	33812188	33813189	ENSRNOG00000047848	ENSRNOT00000042283	CBR1	0
11	33812242	33813243	ENSRNOG00000047848	ENSRNOT00000075985	CBR1	0
11	33908638	33909639	ENSRNOG00000001701	ENSRNOT00000002310	CBR3	65
11	34100396	34101397	ENSRNOG00000001692	ENSRNOT00000002299	CHAF1B	77
11	34597901	34598902	ENSRNOG00000039850	ENSRNOT00000068743	PIGP	201
11	34598074	34599075	ENSRNOG00000039850	ENSRNOT00000077233	PIGP	172
11	36633861	36634862	ENSRNOG00000030983	ENSRNOT00000050178	B3GALT5	0
11	44192139	44193140	ENSRNOG00000001653	ENSRNOT00000002255	ST3GAL6	0
11	45510760	45511761	ENSRNOG00000001640	ENSRNOT00000002238	TOMM70	82
11	51202502	51203503	ENSRNOG00000001982	ENSRNOT00000002719	CBLB	106
11	51202619	51203620	ENSRNOG00000001982	ENSRNOT00000077220	CBLB	88
11	61530615	61531616	ENSRNOG00000001992	ENSRNOT00000093263	ATP6V1A	77
11	61530770	61531771	ENSRNOG00000001992	ENSRNOT00000093467	ATP6V1A	65
11	61530777	61531778	ENSRNOG00000001992	ENSRNOT00000002727	ATP6V1A	65
11	64583793	64584794	ENSRNOG00000003114	ENSRNOT00000004289	B4GALT4	93
11	64968236	64969237	ENSRNOG00000038951	ENSRNOT00000059541	COX17	46
11	65208636	65209637	ENSRNOG00000002833	ENSRNOT00000003867	GSK3B	104
11	65209067	65210068	ENSRNOG00000002833	ENSRNOT00000077612	GSK3B	165
11	65959476	65960477	ENSRNOG00000002721	ENSRNOT00000003674	NDUFB4	68
11	68989787	68990788	ENSRNOG00000038761	ENSRNOT00000003013	HACD2	55
11	71591301	71592302	ENSRNOG00000001762	ENSRNOT00000002403	PCYT1A	112
11	71937587	71938588	ENSRNOG00000033623	ENSRNOT00000043365	PIGX	97
11	72613975	72614976	ENSRNOG00000001736	ENSRNOT00000002366	BDH1	37
11	74793472	74794473	ENSRNOG00000001717	ENSRNOT00000002338	OPA1	82
11	74793602	74794603	ENSRNOG00000001717	ENSRNOT00000002343	OPA1	68
11	80936323	80937324	ENSRNOG00000001823	ENSRNOT00000044591	ST6GAL1	0
11	80981214	80982215	ENSRNOG00000001823	ENSRNOT00000002499	ST6GAL1	0
11	80981221	80982222	ENSRNOG00000001823	ENSRNOT00000002496	ST6GAL1	0
11	81971418	81972419	ENSRNOG00000001796	ENSRNOT00000002452	DGKG	72
11	82944303	82945304	ENSRNOG00000001770	ENSRNOT00000002410	EHHADH	31
11	83985429	83986430	ENSRNOG00000001712	ENSRNOT00000002331	ALG3	43
11	83985446	83986447	ENSRNOG00000001712	ENSRNOT00000073703	ALG3	43
11	84516567	84517568	ENSRNOG00000023271	ENSRNOT00000030837	PARL	46
11	84516609	84517610	ENSRNOG00000023271	ENSRNOT00000071076	PARL	54
11	84930959	84931960	ENSRNOG00000046258	ENSRNOT00000071848	B3GNT5	0
11	86276229	86277230	ENSRNOG00000045770	ENSRNOT00000075164	HIRA	116
11	86715180	86716181	ENSRNOG00000001889	ENSRNOT00000050269	COMT	84
11	87522170	87523171	ENSRNOG00000001875	ENSRNOT00000043545	SMPD4	47
11	87814842	87815843	ENSRNOG00000001868	ENSRNOT00000002552	CRKL	78
11	87857652	87858653	ENSRNOG00000060045	ENSRNOT00000091117	PI4KA	155
11	88047031	88048032	ENSRNOG00000001862	ENSRNOT00000046159	UBE2L3	62
11	88273053	88274054	ENSRNOG00000001849	ENSRNOT00000002533	MAPK1	85
11	88343426	88344427	ENSRNOG00000037909	ENSRNOT00000002530	PPM1F	55
11	88830156	88831157	ENSRNOG00000001813	ENSRNOT00000002482	DNM1L	44
11	88830167	88831168	ENSRNOG00000001813	ENSRNOT00000002477	DNM1L	45
11	88830329	88831330	ENSRNOG00000001813	ENSRNOT00000002478	DNM1L	80
12	942205	943206	ENSRNOG00000001092	ENSRNOT00000001449	KL	36
12	1816213	1817214	ENSRNOG00000029986	ENSRNOT00000067448	INSR	87
12	1816213	1817214	ENSRNOG00000029986	ENSRNOT00000041155	INSR	87
12	2007315	2008316	ENSRNOG00000028100	ENSRNOT00000037564	PEX11G	46
12	2069158	2070159	ENSRNOG00000000977	ENSRNOT00000001298	PNPLA6	17
12	2069564	2070565	ENSRNOG00000000977	ENSRNOT00000072952	PNPLA6	70
12	2516205	2517206	ENSRNOG00000001058	ENSRNOT00000001409	TIMM44	47
12	6878953	6879954	ENSRNOG00000000907	ENSRNOT00000001207	ALOX5AP	0
12	10062316	10063317	ENSRNOG00000033411	ENSRNOT00000044038	USP12	0
12	10635474	10636475	ENSRNOG00000000969	ENSRNOT00000075671	CYP3A18	0
12	10635474	10636475	ENSRNOG00000000969	ENSRNOT00000001285	CYP3A18	0
12	11732898	11733899	ENSRNOG00000032560	ENSRNOT00000051244	CYP3A23/3A1	0
12	11732898	11733899	ENSRNOG00000032560	ENSRNOT00000051244	CYP3A2	0
12	11732935	11733936	ENSRNOG00000032560	ENSRNOT00000087257	CYP3A2	0
12	11732935	11733936	ENSRNOG00000032560	ENSRNOT00000087257	CYP3A23/3A1	0
12	13089371	13090372	ENSRNOG00000001068	ENSRNOT00000092558	RAC1	101
12	13089566	13090567	ENSRNOG00000001068	ENSRNOT00000001417	RAC1	126
12	13096468	13097469	ENSRNOG00000001068	ENSRNOT00000087094	RAC1	0
12	13101218	13102219	ENSRNOG00000001068	ENSRNOT00000092628	RAC1	0
12	13715042	13716043	ENSRNOG00000034254	ENSRNOT00000042459	ACTB	74
12	13715795	13716796	ENSRNOG00000034254	ENSRNOT00000080216	ACTB	176
12	16126752	16127753	ENSRNOG00000001250	ENSRNOT00000001682	LFNG	86
12	16201431	16202432	ENSRNOG00000001252	ENSRNOT00000001688	CHST12	0
12	16397948	16398949	ENSRNOG00000043267	ENSRNOT00000042366	MRM2	32
12	18526049	18527050	ENSRNOG00000001324	ENSRNOT00000001791	ASMT	16
12	19114198	19115199	ENSRNOG00000046643	ENSRNOT00000073099	CYP3A9	0
12	19573108	19574109	ENSRNOG00000027028	ENSRNOT00000029279	LAMTOR4	66
12	22122152	22123153	ENSRNOG00000001389	ENSRNOT00000001874	IRS3	13
12	22476851	22477852	ENSRNOG00000050841	ENSRNOT00000075504	ACHE	5
12	22478551	22479552	ENSRNOG00000050841	ENSRNOT00000089392	ACHE	7
12	22478552	22479553	ENSRNOG00000050841	ENSRNOT00000086915	ACHE	7
12	22726781	22727782	ENSRNOG00000001417	ENSRNOT00000001921	PLOD3	135
12	22754290	22755291	ENSRNOG00000001420	ENSRNOT00000001924	FIS1	22
12	22765094	22766095	ENSRNOG00000001420	ENSRNOT00000083471	FIS1	38
12	22765107	22766108	ENSRNOG00000001420	ENSRNOT00000063901	FIS1	38
12	23472469	23473470	ENSRNOG00000001425	ENSRNOT00000001935	SH2B2	60
12	23788837	23789838	ENSRNOG00000001436	ENSRNOT00000001954	YWHAG	104
12	23788874	23789875	ENSRNOG00000001436	ENSRNOT00000084730	YWHAG	109
12	23954230	23955231	ENSRNOG00000001440	ENSRNOT00000001958	MDH2	137
12	24046613	24047614	ENSRNOG00000001442	ENSRNOT00000001961	POR	87
12	25638596	25639597	ENSRNOG00000001484	ENSRNOT00000002033	CASTOR2	54
12	28381181	28382182	ENSRNOG00000024435	ENSRNOT00000076101	WBSCR17	85
12	29265801	29266802	ENSRNOG00000024435	ENSRNOT00000076194	WBSCR17	0
12	30198021	30199022	ENSRNOG00000000913	ENSRNOT00000041645	GUSB	0
12	30201254	30202255	ENSRNOG00000000913	ENSRNOT00000001215	GUSB	44
12	30449515	30450516	ENSRNOG00000000920	ENSRNOT00000001222	PHKG1	0
12	36555493	36556494	ENSRNOG00000000967	ENSRNOT00000001292	AACS	85
12	36694159	36695160	ENSRNOG00000000981	ENSRNOT00000064276	SCARB1	85
12	36694251	36695252	ENSRNOG00000000981	ENSRNOT00000001299	SCARB1	97
12	36733571	36734572	ENSRNOG00000000981	ENSRNOT00000001301	SCARB1	0
12	37398128	37399129	ENSRNOG00000052704	ENSRNOT00000083401	ATP6V0A2	74
12	37411324	37412325	ENSRNOG00000052704	ENSRNOT00000087698	ATP6V0A2	0
12	37425395	37426396	ENSRNOG00000052704	ENSRNOT00000084553	ATP6V0A2	58
12	37574549	37575550	ENSRNOG00000001062	ENSRNOT00000066253	KMT5A	0
12	38344655	38345656	ENSRNOG00000001247	ENSRNOT00000001685	CLIP1	67
12	38367892	38368893	ENSRNOG00000001247	ENSRNOT00000083261	CLIP1	0
12	38374615	38375616	ENSRNOG00000001247	ENSRNOT00000078530	CLIP1	0
12	38376233	38377234	ENSRNOG00000001247	ENSRNOT00000088002	CLIP1	0
12	38504573	38505574	ENSRNOG00000008544	ENSRNOT00000011286	B3GNT4	0
12	39077318	39078319	ENSRNOG00000025702	ENSRNOT00000044071	KDM2B	0
12	39252608	39253609	ENSRNOG00000001309	ENSRNOT00000001774	CAMKK2	0
12	39881151	39882152	ENSRNOG00000001269	ENSRNOT00000083296	PPP1CC	75
12	39881829	39882830	ENSRNOG00000001269	ENSRNOT00000048851	PPP1CC	70
12	39881829	39882830	ENSRNOG00000001269	ENSRNOT00000078761	PPP1CC	70
12	40465694	40466695	ENSRNOG00000001344	ENSRNOT00000001816	ALDH2	126
12	40894714	40895715	ENSRNOG00000030124	ENSRNOT00000046323	PTPN11	115
12	46315435	46316436	ENSRNOG00000001142	ENSRNOT00000001508	PRKAB1	78
12	46809648	46810649	ENSRNOG00000001149	ENSRNOT00000081134	PXN	0
12	46844878	46845879	ENSRNOG00000001149	ENSRNOT00000047466	PXN	75
12	46844879	46845880	ENSRNOG00000001149	ENSRNOT00000064115	PXN	75
12	46867615	46868616	ENSRNOG00000001151	ENSRNOT00000001523	SIRT4	79
12	46869035	46870036	ENSRNOG00000001151	ENSRNOT00000084421	SIRT4	0
12	46888881	46889882	ENSRNOG00000001153	ENSRNOT00000001525	PLA2G1B	0
12	47023641	47024642	ENSRNOG00000001170	ENSRNOT00000001545	COX6A1	92
12	47073399	47074400	ENSRNOG00000011222	ENSRNOT00000014910	DYNLL1	123
12	47253683	47254684	ENSRNOG00000001177	ENSRNOT00000001556	ACADS	58
12	47919199	47920200	ENSRNOG00000049604	ENSRNOT00000073774	MVK	2
12	48218754	48219755	ENSRNOG00000000658	ENSRNOT00000000821	ACACB	0
12	48218754	48219755	ENSRNOG00000000658	ENSRNOT00000067975	ACACB	0
12	48218754	48219755	ENSRNOG00000000658	ENSRNOT00000080557	ACACB	0
[truncated: 680 more rows]

## Sheet: Target-captured
Sheet presents the captured targeted regions with the number of cytosines captured and analyzed.
Chromosome	PositionFirst	PositionLast	CpGCount
1	1766916	1768942	67
1	2627045	2629071	51
1	7251047	7253073	0
1	21611846	21613872	0
1	21746959	21748985	115
1	24190194	24193232	155
1	24192865	24194891	14
1	24301596	24303622	33
1	31544329	31546355	85
1	31699651	31701677	66
1	31701183	31703209	0
1	32429215	32431241	109
1	36319159	36321185	141
1	37505974	37508000	0
1	37741845	37744821	134
1	40527743	40529769	30
1	46328980	46331006	16
1	46834669	46836695	132
1	46871709	46873735	0
1	47213047	47215073	71
1	47971097	47973149	87
1	48174804	48176830	130
1	48359429	48361585	0
1	48431777	48433803	19
1	48796929	48798955	0
1	48824662	48826688	42
1	48890428	48892454	32
1	49131066	49133092	0
1	49843845	49845871	0
1	53037527	53039553	140
1	53358855	53360881	95
1	57554346	57556372	58
1	57691534	57693707	0
1	64174397	64176423	15
1	64432934	64434960	34
1	65575233	65577259	0
1	70002880	70004906	0
1	70221662	70223688	0
1	70252348	70254374	0
1	70258739	70260765	0
1	72659909	72661935	14
1	72673569	72675595	51
1	76516432	76518487	0
1	76613577	76615650	0
1	76722263	76724289	0
1	76779528	76781554	0
1	78851017	78853043	148
1	80593434	80595460	0
1	80609134	80611245	0
1	80614823	80618381	23
1	80629336	80631362	161
1	80715441	80717470	48
1	81880847	81882873	75
1	82107381	82109527	159
1	82165661	82167687	2
1	82266025	82268051	0
1	83102623	83104649	0
1	83161777	83163824	0
1	83418075	83420101	0
1	83509865	83511922	0
1	84410424	84412450	0
1	85469529	85472786	130
1	86947616	86950137	100
1	89041474	89043500	132
1	89084157	89086183	26
1	89161337	89163363	0
1	89189426	89191452	0
1	89193900	89195926	0
1	90090585	90092611	79
1	90727972	90729998	28
1	94494278	94496304	200
1	98486274	98488300	88
1	100828762	100830788	0
1	100831022	100833048	0
1	100844261	100846287	79
1	100968858	100970884	12
1	100979638	100981664	129
1	101425893	101427919	95
1	101476165	101478191	26
1	101597716	101599742	26
1	101650966	101652992	24
1	101663734	101665760	28
1	101696575	101698601	30
1	101740739	101742765	34
1	101772806	101774832	36
1	102779679	102781705	20
1	102826263	102828289	0
1	102844381	102846407	1
1	102848728	102850754	140
1	102898984	102901010	79
1	102913889	102916379	1
1	105112293	105114382	133
1	112436092	112438118	0
1	112811234	112813260	93
1	112946460	112948775	159
1	112975468	112977494	0
1	113031796	113034990	57
1	115974022	115976048	10
1	116586513	116588539	102
1	116603248	116605274	0
1	122980453	122982479	56
1	123014444	123016470	34
1	123063940	123065966	37
1	123099762	123101788	32
1	125228167	125230193	73
1	127009286	127011312	116
1	127337180	127339206	121
1	141820614	141822640	0
1	141892972	141895029	91
1	142163305	142165587	191
1	147271304	147273330	0
1	147575423	147577449	0
1	150394713	150396739	14
1	153860267	153862672	63
1	154215638	154217664	66
1	162340749	162342775	38
1	162368499	162370525	59
1	163148246	163150272	0
1	163262904	163264930	78
1	164141504	164143530	0
1	164143116	164145142	77
1	164813949	164815975	23
1	165236545	165238571	100
1	166910992	166913848	191
1	166918600	166920626	0
1	166938839	166940865	0
1	166942890	166944916	0
1	166990172	166992198	66
1	170382380	170384406	0
1	170469936	170472002	89
1	171979055	171981257	30
1	175584795	175586821	1
1	176606764	176608790	35
1	183891539	183893565	132
1	184105498	184107524	53
1	185209620	185211646	112
1	187148151	187150177	0
1	188406430	188408456	62
1	189231839	189233865	0
1	189240291	189242317	0
1	189288655	189290681	0
1	189326944	189328970	0
1	189358551	189360577	0
1	189362986	189365012	0
1	189431302	189433328	0
1	189513251	189515277	0
1	190553875	190555901	58
1	190778934	190780960	94
1	191343677	191345703	147
1	192056910	192058936	81
1	192087370	192089396	101
1	192232608	192234634	149
1	192378241	192380267	0
1	195095758	195098018	41
1	196838019	196840045	75
1	197884329	197886355	0
1	197886057	197888083	112
1	198065764	198067790	64
1	198088144	198090170	0
1	198191471	198193497	44
1	198231642	198234912	96
1	198408058	198410152	88
1	198449986	198452012	56
1	199017987	199020241	2
1	199247168	199249194	0
1	199359343	199361369	75
1	199624081	199626107	0
1	201980055	201982081	125
1	204275101	204277127	0
1	204321842	204323868	15
1	204616550	204618576	70
1	211264459	211266606	108
1	211731411	211733437	191
1	212577148	212579174	0
1	213510572	213512616	0
1	213634844	213636870	127
1	213649545	213651571	0
1	214121742	214123768	86
1	214180984	214183010	191
1	214374213	214376239	89
1	215834002	215836028	0
1	215835939	215837965	108
1	215837507	215839533	100
1	215846209	215848235	0
1	215857332	215859358	0
1	216079585	216081611	0
1	216155707	216157733	51
1	216190584	216192610	0
1	216236395	216238421	74
1	216253677	216255703	99
1	216274228	216276254	0
1	216291785	216293833	106
1	216293708	216295734	0
1	216370522	216372548	0
1	216380277	216382303	0
1	216663018	216665045	90
1	216676071	216678097	0
1	216702832	216704858	107
1	216743364	216745390	0
1	216750142	216752168	95
1	216827879	216829975	0
1	216918267	216920293	47
1	216919923	216921949	0
1	217017614	217019775	65
1	217844255	217846281	121
1	217901771	217903797	29
1	218568208	218570234	22
1	218999542	219001568	55
1	219076469	219078753	215
1	219138747	219140788	49
1	219143908	219145934	78
1	219167475	219169501	0
1	219186158	219188184	0
1	219258746	219260772	71
1	219412114	219414212	70
1	219438651	219440916	116
1	219639592	219641618	144
1	219757881	219759907	142
1	219762699	219764725	0
1	219831997	219834023	0
1	220414716	220416742	0
1	220973895	220975921	0
1	221431011	221433037	0
1	221703191	221705217	40
1	221754984	221757010	15
1	222197232	222199258	149
1	222224208	222226234	85
1	222241942	222243968	53
1	222468194	222470220	69
1	225095296	225097322	83
1	225118759	225120785	60
1	226151822	226153848	114
1	226232772	226234798	97
1	226656706	226658732	104
1	236578732	236580758	0
1	237909310	237911336	0
1	238221219	238223245	0
1	240601042	240603068	0
1	242440183	242442571	156
1	244614519	244616545	64
1	244629075	244631101	0
1	246784658	246786684	0
1	247397296	247399322	239
1	248227194	248229220	150
1	248376048	248378417	0
1	248401678	248403704	24
1	250626142	250628168	2
1	250629975	250632001	0
1	250726377	250728542	7
1	250773403	250775429	25
1	250950995	250953021	51
1	251044138	251046164	126
1	251420294	251422320	103
1	252283162	252285188	0
1	252807678	252809704	62
1	252849054	252851228	18
1	253184831	253186857	116
1	254973487	254975513	98
1	255039124	255041150	190
1	255376131	255378157	92
1	256224877	256226903	90
1	257155962	257158036	103
1	257969043	257971069	0
1	258766179	258768205	0
1	258874870	258876896	0
1	258876343	258878369	0
1	259286982	259289008	0
1	259483867	259485893	0
1	261156959	261158985	94
1	261336292	261338318	129
1	262046630	262048656	0
1	263269060	263271086	90
1	263510803	263512829	103
1	263802448	263804474	0
1	264058072	264060098	24
1	264092778	264094804	18
1	264172027	264174053	37
1	264303060	264305086	55
1	265541574	265543600	0
1	266141836	266143862	38
1	266427537	266429563	4
1	266481556	266483582	28
1	266830274	266832300	83
1	272798482	272800508	0
1	274623922	274625948	54
1	275875627	275877653	0
1	275881742	275883768	0
1	275905984	275908010	0
1	276239401	276241427	0
1	278556490	278558516	31
1	279796885	279798911	2
1	279865732	279867758	0
1	279895671	279897697	0
2	13695724	13697750	171
2	14701201	14703227	42
2	20855900	20857926	13
2	21930191	21932217	46
2	23255456	23257482	20
2	23288072	23290115	90
2	23383881	23385907	0
2	26239083	26241109	0
2	27499952	27501978	139
2	28002484	28004510	87
2	31752826	31754852	12
2	31826165	31828191	112
2	42725507	42727533	0
2	44662822	44664848	93
2	44906328	44908354	0
2	46475501	46477527	35
2	46979674	46981734	68
2	52430299	52432325	0
2	53858435	53860461	77
2	54856386	54858412	105
2	56051341	56053367	0
2	60947954	60950007	52
2	91496389	91498415	17
2	93673901	93675927	77
2	102838043	102840069	0
2	102870555	102872581	22
2	104955105	104957131	0
2	104957332	104959358	83
2	113065583	113067609	106
2	113651046	113653072	71
2	113694852	113696983	0
2	114412108	114414134	0
2	114422231	114424257	0
2	116001859	116003885	131
2	116027479	116029505	15
2	116031153	116033179	0
2	118830048	118832074	0
2	118928436	118930462	0
2	118930907	118932933	0
2	119138415	119140441	95
2	120502828	120504854	70
2	122780758	122782855	68
2	140617703	140619729	149
2	141449932	141451958	249
2	143931437	143933463	199
2	148260808	148262834	3
2	154541855	154544243	134
2	166254600	166256626	112
2	170299706	170302672	0
2	178296470	178298496	1
2	178334198	178336224	136
2	178388906	178390932	115
2	187911562	187914196	0
2	187914047	187916920	126
2	188251918	188254102	95
2	188411627	188414543	77
2	188447908	188450442	0
2	188515280	188517306	0
2	188527425	188529519	88
2	188582362	188584388	26
2	188744201	188746227	90
2	188747057	188749083	0
2	188782920	188784946	50
2	195678146	195680172	0
2	196138453	196140479	56
2	196144082	196146108	0
2	196270124	196272150	54
2	196526184	196528451	67
2	199830688	199832747	100
2	200451322	200453348	0
2	200624732	200626758	0
2	200691633	200693659	0
2	200761504	200763816	0
2	200776820	200778846	0
2	200784205	200786231	0
2	200792269	200794295	0
2	203043145	203045171	28
2	204031321	204033347	127
2	205551861	205553887	51
2	205781950	205783976	162
2	207350110	207352136	106
2	208576003	208578470	0
2	208748694	208751080	0
2	209159951	209161977	154
2	210032793	210034819	45
2	210934047	210936073	76
2	213177930	213179956	0
2	213421109	213423135	0
2	216347492	216349518	0
2	216381542	216383584	0
2	216442816	216444842	0
2	218949839	218952175	84
2	219842284	219844310	96
2	224850081	224852107	71
2	226824333	226826359	0
2	227889375	227891401	0
2	229195314	229197340	0
2	229717957	229719983	36
2	234295443	234297469	0
2	235310417	235312451	95
2	236394365	236396391	70
2	236430894	236433007	67
2	236479800	236481826	0
2	238527772	238529798	111
2	238603650	238605676	0
2	238802322	238804348	227
2	240460203	240462229	13
2	243104372	243106398	188
2	243159615	243161641	64
2	243500771	243502797	0
2	243549325	243551363	0
2	243655277	243657303	0
2	243699482	243702686	0
2	243727132	243729158	109
2	243819359	243821385	107
2	243828479	243830505	0
2	243838832	243840858	0
2	246737295	246739321	24
2	250599815	250601841	113
2	250743258	250745520	100
2	252691184	252693210	126
2	257909824	257911850	43
2	258052133	258054159	34
2	259382063	259384089	0
2	259897823	259899849	71
2	260147887	260149913	49
2	261402178	261404227	88
2	264292308	264294370	0
3	936400	938426	0
3	2059465	2061491	0
3	2123118	2125144	113
3	2181655	2183681	77
3	2546684	2548710	174
3	2583821	2585847	75
3	2641229	2644334	0
3	2688382	2690408	0
3	2797768	2799794	42
3	3832776	3834992	187
3	3854689	3857305	74
3	3890056	3892082	143
3	4055104	4057130	10
3	4393726	4395752	0
3	5401964	5403990	0
3	5801427	5803453	0
3	6016895	6018921	0
3	6053781	6055807	0
3	6060638	6062664	0
3	7140820	7142846	0
3	7235890	7237916	0
3	8191273	8193299	0
3	8851490	8853516	100
3	8956788	8958857	78
3	8979187	8981213	0
3	8980660	8982686	146
3	9738050	9740076	13
3	11252724	11254780	98
3	11422797	11424823	47
3	11586639	11588665	85
3	11605923	11607949	61
3	11628254	11630280	0
3	11722625	11724651	0
3	13483536	13485562	67
3	13977522	13979548	47
3	14643195	14646275	0
3	15376065	15378091	16
3	15378679	15380705	75
3	15559410	15561436	28
3	35013236	35015262	116
3	35174011	35176037	0
3	40037034	40039060	0
3	43254265	43256291	0
3	43270294	43272320	14
3	43291883	43293909	0
3	44023998	44026024	0
3	51053676	51055702	32
3	52211710	52213736	151
3	54252647	54254673	0
3	56860094	56863415	164
3	56866865	56868891	49
3	57816391	57818417	53
3	58020936	58022962	60
3	58529568	58531594	57
3	60813167	60815193	13
3	61754846	61756872	95
3	62647145	62649171	143
3	72225311	72227337	0
3	72446235	72448693	105
3	79728177	79730203	62
3	79743035	79745061	0
3	79917667	79919693	0
3	80600708	80602734	0
3	80633168	80635194	54
3	80668838	80670864	0
3	80675518	80677544	0
3	80873185	80875211	142
3	80875115	80877141	20
3	81496720	81498746	101
3	82733818	82735857	104
3	83047587	83049759	142
3	91190535	91192561	0
3	91369465	91371491	69
3	92933023	92935049	0
3	92968348	92970374	95
3	95132411	95134437	142
3	95958401	95960427	0
3	103724936	103726962	187
3	110516461	110518487	0
3	110732803	110734829	40
3	111543705	111545731	133
3	111823860	111827021	0
3	111993635	111995661	0
3	112083442	112085468	0
3	112172605	112174631	57
3	113231088	113233114	59
3	113317261	113320180	22
3	114175007	114177033	76
3	114727708	114729734	50
3	117989587	117991613	52
3	118135536	118137562	67
3	118143294	118145396	27
3	119013318	119016136	166
3	119172516	119174542	98
3	119993235	119995261	0
3	122812881	122814907	64
3	122974802	122976828	90
3	123030005	123032031	0
3	123433107	123435133	125
3	124067563	124069589	96
3	124086855	124088881	0
3	124895316	124897342	117
3	125502336	125504362	61
3	127500007	127502033	0
3	128153767	128155841	0
3	128755497	128757523	0
3	128827029	128829055	0
3	132559204	132561230	0
3	137617596	137619622	57
3	146469591	146471617	86
3	146581450	146583476	74
3	146812287	146814313	90
3	147041642	147043668	107
3	147142874	147144900	33
3	147712519	147714545	52
3	148232891	148234917	14
3	148721653	148723679	159
3	149130483	149132509	121
3	149143493	149145519	0
3	150573171	150575197	0
3	150602380	150604406	77
3	150760027	150762053	56
3	150854526	150856552	0
3	150884773	150886940	57
3	150959328	150961354	0
3	151031600	151033676	97
3	151687152	151689178	0
3	153396828	153398854	98
3	153401246	153403272	0
3	153579559	153581593	38
3	154041397	154044597	49
3	154490149	154492175	0
3	156726340	156728366	92
3	159320008	159322052	0
3	160389804	160391830	50
3	160944057	160946083	45
3	161321587	161323613	36
3	163985352	163987383	55
3	164054859	164056885	0
3	164095176	164097202	128
3	164664230	164666256	168
3	164985478	164987504	230
3	170251599	170253625	20
3	171212634	171214660	0
3	172356865	172359348	0
3	172373655	172375681	59
3	172384370	172386396	50
3	172419289	172421315	27
3	172565308	172567334	97
3	173952982	173955008	108
4	3041929	3043955	0
4	3958338	3960364	0
4	6082434	6084460	30
4	6157704	6159730	0
4	6280976	6283002	0
4	6329997	6332089	117
4	6449247	6451273	0
4	6558243	6560269	135
4	6826127	6828153	223
4	7834647	7836673	78
4	8211874	8213900	0
4	8213853	8215879	0
4	8238587	8240613	0
4	8254677	8256838	164
4	9920908	9922934	67
4	11496829	11498855	0
4	11609816	11611842	0
4	22080302	22082918	61
4	22083652	22085678	0
4	27173941	27175967	90
4	28701857	28703883	37
4	28952365	28954391	20
4	29777337	29779363	0
4	29977437	29979463	0
4	30275670	30277696	0
4	30311800	30313826	0
4	30337977	30340003	0
4	30379417	30381443	85
4	30556112	30558138	66
4	30806577	30808603	62
4	32391305	32393331	47
4	33889047	33891073	0
4	33906997	33909023	13
4	34236460	34239164	68
4	38240146	38242172	89
4	41211370	41213396	0
4	44571962	44573988	47
4	44595821	44597847	17
4	51598069	51600095	50
4	52128254	52130280	0
4	52146339	52148365	0
4	52148935	52150961	0
4	52198114	52200140	0
4	52234509	52236535	0
4	56336393	56338419	50
4	56743259	56745285	47
4	57882547	57884573	0
4	58051739	58053765	92
4	58194441	58196467	64
4	58250096	58252122	136
4	60357860	60359886	66
4	60547895	60549921	26
4	61720254	61722280	72
4	61910908	61912934	50
4	61922711	61924737	0
4	64830531	64832797	74
4	65109444	65111470	3
4	65111642	65113668	1
4	65636105	65638131	0
4	65780097	65782123	0
4	65817819	65819845	20
4	66669316	66671342	0
4	66955030	66957056	0
4	67376886	67378912	87
4	67519654	67521680	110
4	68482018	68484044	4
4	68847731	68849757	0
4	77346309	77348335	186
4	78079008	78081034	0
4	78166815	78168841	38
4	89150482	89152508	68
4	95969964	95971990	0
4	97656369	97658395	0
4	98592962	98594988	63
4	99124409	99126435	0
4	99545786	99548229	174
4	99752198	99754277	106
4	99936256	99938435	119
4	100302345	100304404	160
4	101179102	101181128	0
4	113609541	113611567	85
4	113865972	113867998	39
4	113909383	113911409	0
4	114875468	114877557	0
4	115015263	115017289	63
4	115156561	115158587	138
4	115415278	115417304	0
4	115472509	115474535	55
4	116915534	116917560	55
4	118850760	118852843	132
4	119568034	119570060	22
4	119995966	119997992	85
4	120670187	120672876	183
4	121564510	121566536	61
4	122237052	122239078	37
4	122779793	122781819	74
4	123556799	123558825	0
4	127824268	127826294	58
4	145677364	145679390	0
4	146597111	146599137	0
4	146953457	146955483	60
4	147272805	147276058	174
4	147331754	147333780	0
4	147591997	147594023	123
4	147755592	147757618	93
4	148437259	148439285	0
4	148445601	148447627	27
4	150184342	150186368	100
4	152891086	152893323	84
4	152944458	152946484	0
4	153372947	153374973	44
4	155115452	155117478	28
4	155400778	155402804	1
4	155530604	155532833	0
4	157180493	157182519	120
4	157229467	157231619	86
4	157293345	157295371	0
4	157331203	157333229	0
4	157679260	157681286	94
4	159398932	159400958	49
4	171746971	171748997	26
4	173730946	173732972	32
4	174180027	174182053	0
4	174809657	174811683	0
4	175430602	175432628	70
4	176679113	176681139	0
4	176719310	176721336	0
4	176992827	176994853	109
4	177195478	177197504	90
4	177401602	177403628	198
4	179511769	179513795	0
4	179514856	179516882	71
5	1347219	1349245	44
5	13096639	13098665	116
5	14355990	14358016	67
5	14367196	14369222	0
5	14587720	14589746	160
5	19367729	19369755	0
5	25583132	25585612	76
5	33891760	33893786	0
5	34038956	34040982	13
5	40236889	40238915	52
5	48223692	48225718	80
5	56423722	56425748	62
5	56575974	56578000	69
5	57167908	57169934	80
5	58106004	58108030	61
5	58143403	58145429	59
5	58468697	58470723	52
5	58475549	58477575	64
5	59542399	59544425	105
5	59552714	59554740	0
5	60527695	60530777	56
5	60534895	60536921	0
5	60657819	60659859	59
5	61381049	61383075	29
5	62108026	62110052	92
5	62717485	62719511	111
5	63191323	63193349	94
5	64776666	64778692	0
5	64818111	64820148	0
5	69982313	69984339	78
5	76385534	76387562	24
5	79366361	79368387	55
5	90798780	90800890	123
5	90817434	90819460	0
5	104939764	104941790	66
5	105199446	105201472	0
5	105229278	105231304	50
5	107709775	107711801	0
5	107711277	107713303	23
5	113938425	113940451	57
5	115167284	115169310	0
5	115183517	115185543	18
5	115221373	115223408	0
5	117697462	117699488	0
5	118417497	118419523	0
5	118742330	118744356	71
5	119504884	119506910	0
5	119564144	119566170	0
5	120563343	120565369	0
5	120566520	120568966	29
5	120576673	120578699	0
5	120645214	120647240	0
5	124641867	124643893	80
5	124688912	124690938	47
5	126163372	126165398	148
5	127522387	127524413	83
5	127660326	127662352	0
5	127735001	127737063	45
5	128009033	128011059	57
5	128189406	128191432	0
5	133785701	133787776	67
5	134007553	134009579	0
5	134207145	134209187	0
5	134484137	134486163	0
5	134491454	134493582	0
5	134690579	134692637	70
5	134926533	134928559	96
5	135006041	135008067	33
5	135072995	135075021	112
5	135471414	135473440	26
5	135498120	135500146	32
5	136715279	136717305	0
5	136720677	136722703	71
5	136964489	136966515	171
5	137013673	137015754	38
5	137104291	137106317	0
5	137112225	137114251	0
5	138153371	138155397	47
5	138163178	138165204	0
5	140536958	140538984	44
5	140802336	140804362	181
5	141032809	141034835	137
5	141404751	141406777	66
5	141571234	141573260	84
5	142730465	142732491	0
5	146881454	146883480	0
5	147534538	147536564	93
5	147743021	147745047	62
5	148921796	148923822	79
5	149999979	150002005	76
5	150703415	150705441	21
5	151823931	151825957	26
5	151894314	151896340	0
5	151897320	151899346	16
5	152121840	152124008	89
5	152246630	152248656	21
5	152589017	152591043	16
5	152605545	152607571	24
5	152611953	152613979	0
5	152919641	152921667	179
5	154293504	154295530	54
5	154309151	154311177	72
5	154310696	154312722	26
5	154318927	154320953	70
5	154964325	154966495	82
5	156105165	156107191	18
5	156140835	156142861	79
5	156667410	156669436	88
5	156688556	156690739	92
5	157164039	157166612	15
5	157198739	157200765	0
5	157221334	157223360	0
5	157268201	157270227	0
5	157281367	157283393	0
5	157572481	157574507	100
5	159483068	159485094	77
5	161874660	161876686	0
5	161878431	161880457	95
5	164584932	164586958	0
5	164844623	164846649	0
5	165262498	165264524	110
5	165266066	165268092	0
5	165403866	165405892	100
5	165917743	165919769	43
5	165998501	166000527	14
5	166115814	166117840	0
5	166132572	166134815	219
5	166627326	166629352	0
5	167029739	167031765	111
5	167286921	167289441	107
5	169356215	169358241	187
5	169363004	169365030	0
5	169473968	169475994	180
5	171709610	171711640	18
5	172306729	172308755	40
5	172768719	172770745	190
5	172933688	172935714	0
5	173424909	173426935	172
6	2311079	2313105	17
6	2316015	2318046	84
6	2807539	2809565	27
6	3182294	3184320	151
6	6709081	6711107	74
6	10514668	10516694	28
6	10531849	10533875	56
6	11079376	11081402	127
6	22294826	22296852	0
6	22300767	22302793	87
6	23580350	23582376	30
6	24376025	24378051	88
6	24985014	24987040	122
6	25314809	25316835	0
6	25506371	25508397	0
6	26050094	26052120	159
6	26357639	26359665	0
6	26385059	26387085	0
6	26820257	26822283	96
6	27582283	27584319	0
6	27588355	27590381	100
6	28234393	28236419	18
6	28322345	28324371	0
6	28381660	28383686	62
6	33175476	33177550	0
6	33884193	33886219	95
6	41842115	41844141	18
6	41869344	41871370	0
6	42615846	42617872	0
6	42630281	42632307	19
6	42851381	42853407	193
6	42853586	42855612	0
6	43493114	43495140	129
6	44008570	44010596	101
6	50617992	50620018	68
6	51297010	51299036	0
6	51316241	51318267	0
6	51355681	51357707	143
6	51497635	51499661	14
6	54019704	54021730	0
6	54058417	54060443	0
6	54416601	54418627	16
6	57515411	57517437	3
6	60957049	60959222	72
6	62797682	62799708	39
6	69949198	69951224	0
6	91475396	91477422	108
6	92007215	92009281	115
6	92057114	92059140	101
6	92643145	92645171	87
6	93384155	93386181	83
6	93561612	93563638	65
6	96809605	96811631	74
6	96833223	96835249	0
6	98695286	98697312	221
6	99281548	99283574	36
6	99842543	99844569	18
6	100335924	100337950	0
6	102047056	102049082	125
6	102272075	102274101	83
6	104067245	104069271	0
6	106970548	106972574	65
6	107459366	107461392	115
6	107483947	107485973	125
6	107516366	107518392	111
6	107530226	107532252	101
6	107549602	107551628	4
6	108166483	108168509	78
6	108935362	108937388	95
6	109003896	109005922	67
6	109103297	109105374	43
6	111176216	111178242	93
6	111417111	111419278	129
6	122238912	122240938	34
6	124215939	124217965	102
6	125852759	125854785	78
6	126581332	126583458	200
6	126765665	126767691	20
6	132241026	132243052	0
6	132245300	132247326	159
6	132607898	132609924	76
6	132701146	132703172	177
6	132957844	132959870	92
6	132971809	132973835	8
6	133551519	133553545	0
6	133575266	133577292	131
6	133704618	133706644	0
6	133710123	133712149	48
6	133712128	133714154	31
6	133715459	133718171	0
6	133738614	133740640	9
6	133857542	133859568	24
6	133871793	133873819	0
6	133883229	133885255	0
6	133887284	133889310	14
6	133892691	133894717	28
6	134957552	134959697	133
6	137235556	137237582	0
6	137807601	137809627	194
7	2430495	2432521	0
7	2478009	2480035	165
7	2503393	2505419	77
7	2751378	2753404	51
7	3131755	3133781	65
7	3169444	3171470	38
7	10936297	10938323	62
7	11293547	11295573	54
7	11406069	11408095	96
7	11477787	11479813	121
7	11676038	11678064	77
7	11753806	11755832	143
7	11824040	11826066	118
7	11906805	11908831	151
7	12313546	12315572	49
7	12325690	12327716	49
7	12429195	12431221	103
7	12431428	12433454	30
7	12456811	12458837	154
7	12947650	12949676	122
7	13060894	13062920	42
7	14301850	14304379	164
7	14527520	14530308	0
7	14536742	14538768	0
7	14538306	14540332	0
7	14558576	14560602	0
7	14864639	14866665	0
7	14889699	14891725	0
7	15190094	15192120	0
7	15224607	15226734	4
7	18633377	18635403	81
7	18682251	18684277	86
7	26374564	26376590	44
7	26689621	26691647	22
7	26859014	26861040	121
7	28410896	28412944	0
7	28413048	28415074	0
7	29070226	29072252	93
7	34287063	34289089	95
7	34743181	34745207	1
7	35124122	35126240	54
7	36499082	36501108	152
7	36825058	36827084	29
7	38740749	38742775	0
7	41303138	41305164	106
7	44007767	44009793	0
7	49250251	49252281	0
7	54212017	54214043	28
7	62971382	62973408	102
7	65614875	65616901	0
7	66594440	66596466	128
7	66623210	66625236	0
7	70333759	70335795	0
7	70451277	70453303	158
7	70498290	70500319	109
7	70552195	70554221	55
7	70554717	70556748	57
7	70556125	70558151	18
7	70601608	70603634	67
7	70829113	70831139	52
7	71269167	71271193	31
7	71292086	71294864	147
7	74734948	74736974	51
7	75596385	75598600	207
7	77371696	77373722	134
7	77677666	77679692	102
7	78004273	78006299	137
7	83669654	83671680	4
7	92881366	92883392	166
7	94562299	94564325	18
7	94793912	94795938	57
7	98811738	98813764	53
7	99141148	99143174	0
7	99156817	99158843	0
7	99607889	99609915	134
7	107962371	107964466	133
7	109159277	109161413	15
7	109204492	109206678	74
7	113937239	113939265	191
7	116161006	116163032	0
7	116201054	116203080	0
7	116254465	116256491	0
7	116962579	116964619	22
7	117393070	117395096	73
7	117408274	117410300	86
7	117576035	117578061	165
7	119996122	119998148	0
7	120558103	120560671	83
7	120900632	120902658	52
7	121057327	121059353	119
7	121152529	121154707	130
7	121407527	121409553	0
7	121461664	121463784	44
7	121467713	121469739	0
7	122634869	122636895	94
7	122817673	122819699	126
7	123101166	123103217	105
7	123130557	123132583	0
7	123193059	123195085	97
7	123571380	123573406	77
7	123586217	123588243	111
7	124008493	124010519	0
7	124019872	124021898	96
7	124040892	124042918	74
7	124088683	124090709	0
7	124423130	124425156	89
7	125057595	125059621	63
7	125575025	125577051	0
7	127057354	127059380	75
7	129723601	129725627	48
7	129811686	129813712	157
7	130106735	130108761	26
7	130307230	130309256	0
7	130404645	130406671	0
7	130407485	130409511	72
7	130450581	130452607	87
7	131329611	131331637	86
7	132342467	132344493	35
7	138482910	138484936	16
7	138512250	138514276	0
7	139317753	139319779	94
7	139684271	139686297	20
7	139696846	139698872	23
7	140090220	140092246	0
7	140501739	140503765	16
7	140506223	140508249	43
7	140546206	140548232	151
7	141369189	141371215	0
7	142347530	142349556	42
7	142351680	142353706	42
7	143678315	143680341	104
7	143689313	143691339	0
7	143753590	143755616	15
7	143793072	143795294	0
7	144268784	144270810	0
7	144271876	144273902	98
7	144836693	144838907	0
8	12992949	12994975	92
8	13262027	13264053	52
8	21967713	21969819	74
8	22576413	22578439	148
8	22647021	22649047	99
8	27775877	27777903	191
8	30221334	30223360	0
8	36314109	36316135	47
8	39189755	39191781	0
8	39200886	39202912	89
8	39243003	39245206	65
8	39303826	39305852	56
8	46536348	46538374	92
8	48564020	48566046	137
8	48656493	48658519	14
8	48664350	48666376	141
8	48715637	48719053	64
8	48982500	48984526	0
8	49158269	49160295	14
8	49226571	49228597	56
8	49709175	49711201	0
8	49711888	49713914	0
8	50277095	50279121	75
8	50523789	50525815	0
8	50530721	50532822	0
8	50535707	50537733	0
8	50557824	50559850	0
8	52937270	52939296	0
8	54960563	54962589	86
8	55036448	55038928	107
8	55087130	55089156	119
8	55201423	55203449	45
8	56392531	56394557	92
8	56695821	56698292	206
8	58195182	58197208	65
8	58771706	58773732	0
8	59163270	59165296	88
8	59225895	59227921	0
8	59239252	59241278	0
8	60085701	60087727	92
8	61761466	61763497	0
8	62297056	62299082	131
8	62331413	62333439	72
8	62367696	62369722	68
8	62457599	62459625	0
8	62470793	62472819	0
8	62778573	62780599	17
8	63033524	63035550	28
8	64087611	64089637	113
8	64324133	64326159	86
8	64479870	64481896	57
8	64488640	64490666	0
8	67039303	67041329	0
8	69164056	69166082	0
8	69465916	69467942	35
8	70950901	70952927	75
8	71214876	71216902	55
8	72284150	72286197	145
8	76451852	76453878	0
8	77397454	77399572	0
8	79714582	79716608	73
8	85258680	85260706	0
8	85925748	85927774	74
8	87212925	87214951	79
8	91338141	91340167	94
8	94242435	94244539	118
8	94351544	94353570	0
8	94368132	94370158	25
8	96087662	96089729	140
8	96563575	96565601	84
8	97175031	97177057	22
8	97276154	97278180	69
8	97290278	97292304	0
8	103189541	103191567	232
8	104220640	104222666	0
8	104592923	104594949	0
8	107380231	107382257	186
8	108800868	108802894	0
8	108847077	108849103	112
8	109418170	109420196	56
8	114298955	114301036	30
8	114852401	114854427	32
8	114865466	114867786	102
8	114874844	114876870	0
8	116296648	116298674	94
8	116322738	116326010	74
8	116331494	116333520	0
8	116335210	116337236	59
8	116803149	116805175	4
8	116825378	116827404	118
8	117067280	117069306	0
8	117105274	117107300	0
8	117116128	117118154	40
8	117453960	117455986	38
8	117484781	117486882	154
8	117677976	117680002	63
8	117735815	117738191	59
8	118801773	118803799	55
8	118820427	118822453	0
8	122438026	122440052	52
8	122741887	122743913	0
8	122986489	122988515	69
8	123348956	123350982	0
8	123370555	123372581	106
8	127781368	127783394	50
8	128026656	128028682	112
8	128042782	128044808	87
8	130008271	130010297	29
8	130549686	130551712	0
9	4447013	4449039	0
9	6965606	6967632	72
9	6969205	6971231	0
9	9701604	9703630	52
9	9865218	9867244	169
9	10060676	10062702	0
9	10171530	10173556	0
9	10337514	10339540	132
9	10658655	10660681	1
9	10709946	10711972	0
9	10733371	10735397	175
9	10757018	10759278	27
9	11026804	11028830	101
9	11239580	11241606	0
9	11339088	11341114	0
9	13513258	13515284	57
9	15312221	15314247	92
9	16563923	16565949	0
9	17339039	17342068	208
9	19879644	19881670	57
9	19977311	19979337	0
9	23351966	23353992	1
9	24094449	24096475	0
9	29982775	29984801	57
9	42618704	42620730	219
9	43258407	43260433	103
9	43888171	43890197	52
9	44126217	44128243	116
9	45558291	45560464	83
9	50246390	50248416	126
9	53525939	53528052	52
9	53544716	53546742	1
9	61134261	61136287	76
9	65477194	65479220	84
9	65736150	65738862	0
9	65762571	65764597	157
9	69952480	69954506	137
9	69959384	69961410	0
9	70058381	70060407	0
9	71899342	71901368	0
9	71914119	71916145	0
9	73686441	73688510	94
9	73705703	73707729	0
9	73871186	73873212	84
9	78860711	78862737	62
9	79629750	79631860	30
9	81815570	81817596	0
9	81820044	81822070	0
9	81967030	81969056	0
9	82007918	82009944	37
9	82630928	82633108	14
9	82673196	82675222	101
9	84201770	84203796	116
9	84568295	84570321	0
9	88085786	88087812	79
9	90879312	90881355	0
9	92833055	92835081	97
9	92858686	92860712	0
9	93324981	93327007	66
9	94200382	94202408	0
9	94227658	94229684	0
9	94306550	94308576	0
9	94309167	94311645	23
9	94315415	94317441	0
9	94323491	94325517	9
9	94700827	94702853	0
9	94720379	94722405	0
9	94743915	94745941	0
9	94979107	94981133	0
9	95159855	95161881	0
9	95201330	95203356	0
9	95220172	95222198	0
9	95232655	95234681	0
9	95240307	95242350	0
9	95255325	95257351	0
9	95273405	95275431	0
9	95284290	95286316	0
9	95290229	95292255	78
9	95294399	95296425	0
9	95361312	95363338	64
9	99299013	99301039	158
9	99651111	99653137	109
9	101003780	101005806	0
9	111027273	111029598	83
9	112292086	112294112	63
9	112359117	112361143	14
9	113899488	113901514	115
9	121930862	121932888	56
10	1520268	1522294	0
10	3169440	3171501	0
10	3178044	3180161	0
10	4956024	4958050	52
10	7076741	7078767	82
10	7199797	7201823	75
10	10549436	10551462	54
10	10881142	10883301	98
10	11145057	11147083	57
10	11593742	11595768	57
10	13514746	13516772	123
10	13536197	13538223	58
10	13541375	13543401	99
10	13834826	13836852	184
10	13844299	13846325	19
10	13995863	13997908	110
10	14061001	14063027	154
10	14091587	14093613	66
10	14214853	14216879	167
10	14476083	14478109	42
10	15189776	15191802	44
10	15210623	15212649	58
10	15304847	15306873	0
10	15459195	15461221	38
10	15464702	15466737	56
10	15619569	15621632	75
10	16787424	16789450	0
10	16792207	16794233	56
10	17541072	17543098	94
10	17577982	17580008	0
10	25844932	25846958	59
10	25847292	25849318	42
10	34518488	34520514	0
10	34523543	34525569	59
10	35277934	35279960	46
10	35332557	35334583	50
10	35341887	35343913	0
10	35715558	35717618	79
10	35725242	35727268	91
10	35738923	35740949	0
10	37553962	37555988	126
10	38781717	38783743	75
10	39654153	39656179	87
10	39665689	39667715	0
10	39849516	39851542	0
10	40246134	40248160	46
10	43065997	43068023	177
10	46144846	46146872	71
10	46171464	46173633	101
10	46403940	46405966	0
10	46582152	46584178	54
10	46592307	46594333	79
10	46970736	46972762	0
10	47058514	47060540	0
10	47452740	47454766	155
10	47488851	47490877	0
10	47545335	47547669	85
10	48128675	48130701	155
10	48772526	48774552	156
10	50401914	50403940	121
10	50927007	50929033	175
10	55012401	55014427	26
10	55083957	55085983	0
10	55743286	55745312	25
10	55782787	55784813	0
10	56008183	56010209	20
10	56211189	56213215	11
10	56276062	56278088	74
10	56380511	56382537	0
10	56452575	56455216	62
10	56557785	56559811	29
10	56623824	56625850	55
10	56863303	56865329	44
10	56934439	56936465	0
10	56961459	56963485	39
10	57161872	57163898	92
10	57267379	57269405	116
10	57277005	57279031	0
10	58994254	58996280	0
10	59583770	59585796	135
10	61459760	61461786	0
10	61576250	61578736	132
10	63775076	63777102	105
10	63777453	63779479	0
10	63828505	63830531	110
10	63883036	63885062	121
10	64554762	64556788	86
10	65328577	65330636	48
10	65585202	65587717	0
10	65590320	65592346	91
10	65732689	65734715	0
10	67324045	67326071	138
10	67530728	67532754	55
10	67558083	67560290	120
10	71535231	71537257	18
10	71545675	71547701	0
10	72195735	72197761	0
10	73864662	73866688	54
10	74679156	74681182	77
10	75269859	75271885	100
10	78109748	78111774	0
10	78167413	78169439	125
10	81653015	81655041	48
10	82398782	82400809	102
10	82851958	82853984	94
10	83103471	83105497	0
10	83127595	83129621	134
10	83635216	83637242	154
10	83897825	83899851	87
10	85300573	85302599	55
10	85683436	85685462	57
10	86339638	86341664	23
10	86366294	86368434	96
10	88442094	88444169	87
10	88618835	88620861	47
10	88841531	88843557	81
10	88912974	88915019	72
10	88986256	88988282	0
10	89129637	89131663	0
10	89211834	89213860	0
10	89215147	89218471	0
10	89224520	89226621	66
10	89284553	89286785	15
10	90132891	90134917	41
10	90150340	90152366	0
10	91185352	91187378	102
10	94364347	94366373	0
10	94383637	94385663	82
10	95261322	95263348	0
10	95349087	95351113	0
10	96584194	96586271	133
10	97939403	97941429	38
10	103825746	103827772	54
10	103971966	103973992	121
10	104262369	104264395	149
10	104563778	104565804	78
10	104575188	104577214	97
10	104747301	104749374	55
10	105182132	105184158	0
10	105497426	105501014	174
10	105722998	105725024	0
10	105860441	105862467	124
10	106827679	106829705	27
10	106854795	106856821	98
10	106975338	106977364	170
10	106990633	106992659	0
10	107444820	107446846	92
10	108093829	108095855	0
10	108130803	108132829	133
10	108149809	108151835	80
10	108195515	108197541	0
10	108338938	108340964	0
10	108394558	108396584	66
10	108749318	108751344	45
10	109794995	109797021	105
10	109802037	109804063	63
10	109908944	109911039	54
10	109966080	109968150	208
10	110005199	110007225	248
11	7208907	7210933	74
11	7264526	7266552	0
11	7420970	7422996	0
11	24293477	24295503	58
11	27099925	27101951	64
11	30903431	30905457	0
11	31179914	31181966	89
11	31805026	31807052	151
11	32087300	32089326	54
11	33811687	33813767	0
11	33908137	33910163	84
11	34099895	34101921	93
11	34597400	34599599	208
11	36633360	36635386	0
11	44191638	44193664	0
11	45510259	45512285	85
11	51202001	51204144	106
11	61530114	61532302	122
11	64583292	64585318	93
11	64967735	64969761	55
11	65208135	65210592	174
11	65958975	65961001	86
11	68989286	68991312	56
11	71590800	71592826	116
11	71937086	71939112	111
11	72613474	72615500	45
11	74792971	74795127	89
11	80935822	80937848	0
11	80980713	80982746	0
11	81970917	81972943	72
11	82943802	82945828	36
11	83984928	83986971	43
11	84516066	84518134	62
11	84930458	84932484	0
11	86275728	86277754	126
11	86714679	86716705	91
11	87521669	87523695	51
11	87814341	87816367	87
11	87857151	87859177	155
11	88046530	88048556	79
11	88272552	88274578	96
11	88342925	88344951	59
11	88829655	88831854	97
12	941704	943730	44
12	1815712	1817738	101
12	2006814	2008840	50
12	2068657	2071089	93
12	2515704	2517730	47
12	6878452	6880478	0
12	10061815	10063841	0
12	10634973	10636999	0
12	11732397	11734460	0
12	13088870	13091091	127
12	13095967	13097993	0
12	13100717	13102743	0
12	13714541	13717320	209
12	16126251	16128277	93
12	16200930	16202956	1
12	16397447	16399473	32
12	18525548	18527574	21
12	19113697	19115723	0
12	19572607	19574633	66
12	22121651	22123677	31
12	22476350	22478376	8
12	22478050	22480077	12
12	22726280	22728306	138
12	22753789	22755815	28
12	22764593	22766632	38
12	23471968	23473994	78
12	23788336	23790399	113
12	23953729	23955755	143
12	24046112	24048138	97
12	25638095	25640121	57
12	28380680	28382706	86
12	29265300	29267326	0
12	30197520	30199546	0
12	30200753	30202779	57
12	30449014	30451040	0
12	36554992	36557018	101
12	36693658	36695776	99
12	36733070	36735096	0
12	37397627	37399653	88
12	37410823	37412849	0
12	37424894	37426920	67
12	37574048	37576074	0
12	38344154	38346180	67
12	38367391	38369417	0
12	38374114	38376140	0
12	38375732	38377758	0
12	38504072	38506098	0
12	39076817	39078843	0
12	39252107	39254133	0
12	39880650	39883354	126
12	40465193	40467219	139
12	40894213	40896239	134
12	46314934	46316960	100
12	46809147	46811173	0
12	46844377	46846404	78
12	46867114	46869140	79
12	46868534	46870560	0
12	46888380	46890406	0
12	47023140	47025166	96
12	47072898	47074924	127
12	47253182	47255208	67
12	47918698	47920724	4
12	48218253	48220279	0
12	48238185	48240211	0
12	48285650	48287676	87
12	48316020	48318046	24
12	51907146	51909172	166
12	52466148	52468174	76
13	25651771	25653797	0
13	26811202	26813539	112
13	43849449	43851475	0
13	45039891	45041917	0
13	47437658	47439684	0
13	47439980	47442006	142
13	49248999	49251025	29
13	49848887	49850913	85
13	49869674	49871700	15
13	50496764	50498790	1
13	50498358	50500464	82
13	50973570	50975596	0
13	50976129	50978155	0
13	51021379	51023405	0
13	51228588	51230614	42
13	51383087	51385286	106
13	52135425	52137451	82
13	55272897	55274923	0
13	60434644	60436670	0
13	67205986	67208017	0
13	67349785	67351811	22
13	68858079	68860133	84
13	69796578	69798604	135
13	70980211	70982237	46
13	74077081	74079107	76
13	79885530	79887708	51
13	82745059	82747085	0
13	82752736	82754762	0
13	82757302	82759328	72
13	85579526	85581552	74
13	88307286	88309312	66
13	88497199	88499225	153
13	89518237	89520263	41
13	89595836	89597862	0
13	89618696	89620722	48
13	89642579	89644605	29
13	89660448	89662474	46
13	90641070	90643096	0
13	90675927	90677953	0
13	90757958	90759984	121
13	93676675	93678701	76
13	95249533	95251559	0
13	95348211	95350237	22
13	97627357	97629383	0
13	97700795	97702821	0
13	98613985	98616011	26
13	99100506	99102532	50
13	99386648	99388674	16
13	100449507	100451533	0
13	100672029	100674055	128
13	108640854	108642880	81
13	110397498	110399524	28
13	111948051	111950077	0
13	111971901	111973927	0
14	1595270	1597296	0
14	2068107	2070133	70
14	2296453	2298479	49
14	2324006	2326032	61
14	2700275	2702301	87
14	3445909	3447935	14
14	3461927	3463953	32
14	7947937	7949963	24
14	8078973	8081289	17
14	8181081	8183107	4
14	8222172	8224198	0
14	9456288	9458314	123
14	10394345	10396371	108
14	10533121	10535147	0
14	13057470	13059496	0
14	13749929	13751955	0
14	18703357	18705383	0
14	18719655	18721681	70
14	22070722	22072748	0
14	22191668	22193694	14
14	22250197	22252231	0
14	22374653	22376702	0
14	22415904	22417930	0
14	22516472	22518498	0
14	22595801	22597827	0
14	22722768	22725123	0
14	22804830	22806856	0
14	34560994	34563020	30
14	34569654	34571680	107
14	44478312	44480338	141
14	45859206	45861232	0
14	45863175	45865201	49
14	60594142	60596168	77
14	62645408	62647434	59
14	63094418	63096444	0
14	64476094	64478120	0
14	64534468	64536494	0
14	70163348	70165374	88
14	75850758	75852784	122
14	75879108	75881134	0
14	79461378	79463404	0
14	79464068	79466094	94
14	80354718	80356744	60
14	82974561	82976587	66
14	83061600	83063748	161
14	83218369	83220788	74
14	83297372	83299398	89
14	83340549	83342575	0
14	83342028	83344054	0
14	83723631	83725657	0
14	83741267	83743293	0
14	84230337	84232363	69
14	84236218	84238244	0
14	84333364	84335390	22
14	84446583	84448609	94
14	86046460	86048486	8
14	86163639	86165692	0
14	86189957	86191983	0
14	86413647	86415700	95
14	86559992	86562018	0
14	91978798	91980824	14
14	91988605	91990631	0
14	91996072	91998098	0
14	92076386	92078412	0
14	92117221	92119247	54
14	99918183	99920209	90
14	106233545	106235571	0
14	106247837	106249863	103
14	106392968	106394994	112
14	107616459	107618485	96
14	107748860	107750886	173
14	107759489	107761515	3
14	108412121	108414147	0
14	115051748	115053774	53
15	2965874	2967900	0
15	3994746	3997052	0
15	10460804	10463473	88
15	18449842	18451868	0
15	18537908	18539934	0
15	18539611	18541637	44
15	19728896	19730922	0
15	19733265	19735291	32
15	23968309	23970335	65
15	24055081	24057107	151
15	25932566	25934592	145
15	28611244	28613270	115
15	32887393	32889419	72
15	33002831	33004857	0
15	33165193	33167219	62
15	33536444	33538470	59
15	34215531	34217557	32
15	36564193	36566755	113
15	37662882	37664908	54
15	39757955	39759981	0
15	39778346	39780372	0
15	40557630	40559687	0
15	41082904	41084937	73
15	42692992	42695018	0
15	42793577	42795603	28
15	43666327	43668353	83
15	46366600	46368626	130
15	48444886	48446916	15
15	55208640	55210666	0
15	55460393	55462419	78
15	56664710	56666736	24
15	65507266	65509292	0
15	70788823	70790849	18
15	87539676	87541702	154
15	93748040	93750066	0
15	93764796	93766822	0
15	93867590	93869625	0
15	105201662	105203688	0
15	108959260	108961286	79
16	929825	931851	0
16	6076820	6078846	122
16	6608366	6610392	0
16	6711087	6713113	58
16	7102696	7104722	88
16	7335383	7337409	137
16	7757487	7759513	90
16	8349365	8351391	186
16	8496267	8498293	6
16	8678213	8680239	15
16	8685429	8687455	18
16	9657782	9659808	0
16	9708645	9710671	133
16	16947930	16949956	0
16	18688944	18691373	0
16	19409508	19411534	0
16	19499891	19501917	0
16	20019142	20021168	0
16	20038667	20040693	130
16	20132620	20134646	50
16	20415130	20417156	186
16	20591747	20593773	57
16	22349453	22351479	106
16	22560794	22562820	41
16	22978142	22980168	0
16	24950910	24952936	20
16	26858095	26860121	124
16	26905414	26907440	107
16	35571756	35573782	0
16	35933668	35935783	35
16	40554874	40556900	20
16	47716649	47718675	134
16	48436521	48438566	0
16	48981278	48983304	22
16	49002544	49004570	180
16	49265601	49267627	96
16	53997258	53999328	90
16	54764023	54766071	59
16	56246357	56249055	73
16	60425859	60428798	99
16	61794130	61796156	42
16	68967546	68969572	89
16	71010030	71012065	83
16	71040145	71042171	0
16	71202907	71204933	0
16	71236416	71238442	66
16	73614647	73616673	85
16	74019735	74021761	16
16	74022303	74024329	87
16	74175913	74177939	84
16	74864114	74866140	129
16	76109851	76111877	17
16	81144429	81146455	0
16	83823128	83825154	228
17	389265	391291	18
17	416778	418804	8
17	1610043	1612069	0
17	9281373	9283399	0
17	9287887	9289913	32
17	9557922	9559958	59
17	9952196	9954222	95
17	10136672	10139534	2
17	11855223	11857249	79
17	13669218	13671244	136
17	15642787	15644813	110
17	16203125	16205151	0
17	16241063	16243089	0
17	18028106	18030132	151
17	20364012	20366038	182
17	21381153	21383179	50
17	21676775	21678801	36
17	21705071	21707097	14
17	21738706	21740732	0
17	23791651	23793677	72
17	23985456	23987482	79
17	33407420	33409446	103
17	34664570	34666626	0
17	34703314	34705388	0
17	35676682	35678708	113
17	36176755	36178781	69
17	42126976	42129002	0
17	42131774	42133800	111
17	42639220	42641545	0
17	45446155	45448231	0
17	45465713	45467739	0
17	45507381	45509407	0
17	53954901	53956927	119
17	53961142	53963168	0
17	53964260	53966286	0
17	54180117	54182143	60
17	57983334	57985360	34
17	66287500	66289526	0
17	66294312	66296338	68
17	68558769	68560795	0
17	69459619	69461645	0
17	69759816	69761842	0
17	70045163	70047189	16
17	70070854	70072880	7
17	70682832	70685263	137
17	71104584	71106610	101
17	71897270	71899296	0
17	72208071	72210097	134
17	72217467	72219493	0
17	72239500	72241576	95
17	77166438	77168464	109
17	77175414	77177440	0
17	77183751	77185777	2
17	77193945	77196439	0
17	77303828	77305854	26
17	78761689	78763715	133
17	78763204	78765230	13
17	78877756	78879782	0
17	80859493	80861519	0
17	80881364	80883390	85
17	81187037	81189063	0
17	85363181	85365207	61
17	85557237	85559263	0
17	86065531	86067557	56
17	89169948	89171974	71
18	4324573	4326599	16
18	15461611	15463637	41
18	15466568	15468594	0
18	15489415	15491441	60
18	16145145	16147171	0
18	22962908	22964934	28
18	27574827	27576853	62
18	27748533	27750559	146
18	29587058	29589084	71
18	31081399	31083425	0
18	31093601	31095627	95
18	31486969	31488995	0
18	40715984	40718010	68
18	44809086	44811196	39
18	48433350	48435376	76
18	51650565	51652591	63
18	54242647	54244673	0
18	55795896	55797927	80
18	55992183	55994209	0
18	57049706	57051732	74
18	62614023	62616049	51
18	63015275	63017485	105
18	63022628	63024654	0
18	63824706	63826732	0
18	64083493	64085519	163
18	64113631	64115657	9
18	64177027	64179053	0
18	65812724	65814750	64
18	69780220	69782246	0
18	69783397	69785423	161
18	70191191	70193217	72
18	70247411	70249437	61
18	70732570	70734596	33
18	70738190	70740216	0
18	70924006	70926032	85
18	73562945	73565036	208
18	74155251	74157277	58
18	81806925	81808951	85
18	85980131	85982157	0
19	600767	602793	20
19	738726	740951	123
19	750849	754216	0
19	754158	756184	0
19	756888	758914	0
19	9586351	9588377	78
19	9971235	9973261	65
19	15540071	15542097	69
19	19671554	19673705	85
19	22194038	22196064	0
19	22281076	22283102	106
19	24495267	24497293	34
19	24699747	24701773	70
19	24731322	24733348	58
19	25076616	25078642	114
19	25093787	25095813	184
19	26006268	26008294	24
19	29950791	29952817	0
19	29967722	29969748	0
19	30793269	30795295	203
19	37474793	37476820	68
19	37477787	37479813	0
19	37495808	37497834	0
19	37525031	37527086	152
19	37527309	37529335	0
19	37666831	37669417	123
19	37916111	37918137	0
19	38128282	38130308	64
19	38188303	38191590	129
19	38320826	38322852	96
19	41009420	41011446	0
19	41028504	41030530	90
19	41630413	41632439	0
19	43289661	43291687	0
19	43336864	43338895	57
19	43713716	43715742	68
19	43841093	43843119	0
19	43848235	43850261	0
19	44134685	44136711	28
19	49015589	49017615	0
19	49532109	49534135	97
19	50043718	50045744	0
19	50245100	50247126	0
19	52031584	52033610	114
19	54244648	54246674	199
19	55268249	55270275	115
19	55422350	55424474	90
19	57046528	57048554	30
19	57063606	57065632	20
19	57613326	57615352	112
19	59872709	59874735	118
20	2019835	2021861	64
20	3404583	3406609	0
20	3409160	3411186	0
20	3418849	3421155	120
20	3427923	3429949	0
20	3429383	3431409	18
20	3437396	3439720	48
20	3812971	3814997	56
20	3815132	3817158	115
20	3817343	3820559	118
20	4367876	4370128	151
20	4369721	4371747	6
20	4373505	4375531	26
20	4388821	4393667	153
20	4400908	4402934	0
20	4488579	4490874	0
20	4574755	4577258	73
20	4609693	4612723	97
20	4612286	4614312	0
20	4822633	4824818	31
20	5109489	5111515	0
20	5111556	5114436	139
20	5260818	5263670	0
20	5444802	5446828	48
20	5481253	5483279	0
20	5483725	5485751	24
20	5485127	5487250	127
20	5525659	5527905	67
20	5528360	5530386	0
20	7207590	7209616	127
20	9290908	9292934	23
20	10264504	10266550	68
20	10385961	10388075	105
20	11112862	11114888	22
20	11392575	11394601	105
20	12128045	12130071	143
20	12351111	12353701	124
20	12819764	12821790	0
20	12855189	12857215	0
20	12857394	12859420	0
20	12869794	12871821	83
20	13154939	13156965	89
20	13988506	13990532	0
20	13994092	13996118	0
20	14000567	14002593	13
20	14019305	14021331	0
20	14024365	14026392	0
20	18489131	18491157	116
20	22881970	22883996	239
20	25825956	25827982	0
20	26588507	26590533	0
20	26851497	26853523	5
20	27364911	27366937	0
20	27756447	27758473	0
20	27781884	27783910	25
20	28025752	28027850	118
20	28988189	28990215	20
20	29510680	29512706	118
20	29737804	29739830	0
20	30748082	30751264	0
20	31264181	31266243	98
20	31296967	31298993	89
20	31401781	31403807	92
20	31955947	31957973	16
20	34893117	34895783	283
20	35333728	35335754	0
20	35448578	35451837	148
20	40235135	40237161	53
20	43107496	43109522	175
20	45398992	45401018	105
20	46044036	46046062	64
20	46214418	46216444	156
20	46426822	46429946	311
20	50564285	50566311	22
X	1295797	1297823	0
X	1785964	1787990	95
X	1848202	1850228	0
X	2656453	2658479	50
[truncated: 67 more rows]
